# Supplementary material for: 4-Bromo­methyl-7,8-dimethyl­coumarin
Source: Acta Crystallogr Sect E Struct Rep Online. 2010 Nov 30;66(Pt 12):o3352. doi: 10.1107/S1600536810049135 (PMC3011403; doi:10.1107/S1600536810049135)
Supplement: Supplementary file 1 [file e-66-o3352-sup1.cif]

##############################################################################
###                                                                        ###
###        Electronic paper (Acta Crystallographica Section E)             ###
###                                                                        ###
##############################################################################
#                                                                            #
# This CIF contains the data in a paper accepted for publication in Acta     #
# Crystallographica Section E. It conforms to the requirements of Notes      #
# for Authors for Section E, and has been peer reviewed under the auspices   #
# of the IUCr Commission on Journals.                                        #
#                                                                            #
# Full details of the Crystallographic Information File format               #
# are given in the paper "The Crystallographic Information File (CIF):       #
# a New Standard Archive File for Crystallography" by S. R. Hall, F. H.      #
# Allen and I. D. Brown [Acta Cryst. (1991), A47, 655-685].                  #
#                                                                            #
# The current version of the core CIF dictionary is obtainable from          #
# ftp://ftp.iucr.org/pub/cif_core.dic. The current version number is 2.4.    #
#                                                                            #
# Software is freely available for graphical display of the structure(s) in  #
# this CIF.  For information consult the CIF home page http://www.iucr.org/  #
# cif/home.html                                                              #
#                                                                            #
# This file may be used for bona fide research purposes within the           #
# scientific community so long as proper attribution is given to the journal # 
# article from which it was obtained.                                        #
#                                                                            #
##############################################################################
                                             
data_global
_audit_creation_method     'form.cif (version 2.0)'
_journal_data_validation_number     ?
_journal_date_recd_electronic     2010-11-14
_journal_date_accepted     2010-11-24
_journal_name_full     'Acta Crystallographica, Section E'
_journal_year     2010
_journal_volume     66
_journal_issue     12
_journal_page_first     o3352
_journal_page_last     o3352
_journal_paper_category     QO
_journal_coeditor_code     LH5165
_publ_contact_author_name     'K.V.Arjuna Gowda'
_publ_contact_author_address
;
Department of physics
Govt. College for Women
Mandya 571 401
Karnataka
India
;
_publ_contact_author_email     kvarjunagowda@gmail.com
_publ_contact_author_fax     ?
_publ_contact_author_phone     o919448180353
_publ_section_title
;
4-Bromomethyl-7,8-dimethylcoumarin
;
loop_
    _publ_author_name
    _publ_author_footnote
    _publ_author_address
    'Gowda, Ramakrishna'
;
Alternative affiliation:
MVJ College of Engineering,
Bangalore 560 067,
India.
;
;
Department of Physics
Govt. College for Women
Kolar 563 101
Karnataka
India
;
    'Gowda, K.V. Arjuna' .
;
Department of Physics
Govt. College for Women
Mandya 571 401
Karnataka
India
;
    'Basanagouda, Mahantesha' .
;
Department of Chemistry
Karnatak University
Dharwad 580 003
Karnataka
India
;
    'Kulkarni, Manohar V.' .
;
Department of Chemistry
Karnatak University
Dharwad 580 003
Karnataka
India
;
data_I
_audit_creation_method     SHELXL-97
_chemical_name_systematic
;
4-Bromomethyl-7,8-dimethylcoumarin
;
_chemical_name_common
;
4-bromomethyl-6,7-dimethyl-2H-chromen-2-one
;
_chemical_formula_moiety     'C12 H11 Br O2'
_chemical_formula_sum     'C12 H11 Br O2'
_chemical_formula_iupac     'C12 H11 Br O2'
_chemical_formula_weight     267.12
_chemical_melting_point     ?
_symmetry_cell_setting     monoclinic
_symmetry_space_group_name_H-M     'C 2/c'
_symmetry_space_group_name_Hall     '-C 2yc'
loop_
    _symmetry_equiv_pos_as_xyz
    'x, y, z'
    '-x, y, -z+1/2'
    'x+1/2, y+1/2, z'
    '-x+1/2, y+1/2, -z+1/2'
    '-x, -y, -z'
    'x, -y, z-1/2'
    '-x+1/2, -y+1/2, -z'
    'x+1/2, -y+1/2, z-1/2'
_cell_length_a     18.5025(14)
_cell_length_b     9.8785(7)
_cell_length_c     13.1639(10)
_cell_angle_alpha     90.00
_cell_angle_beta     118.908(2)
_cell_angle_gamma     90.00
_cell_volume     2106.3(3)
_cell_formula_units_Z     8
_cell_measurement_reflns_used     5018
_cell_measurement_theta_min     2.4
_cell_measurement_theta_max     28.6
_cell_measurement_temperature     292(2)
_exptl_crystal_description     block
_exptl_crystal_colour     colourless
_exptl_crystal_size_max     0.30
_exptl_crystal_size_mid     0.20
_exptl_crystal_size_min     0.20
_exptl_crystal_density_diffrn     1.685
_exptl_crystal_density_meas     ?
_exptl_crystal_density_method     'not measured'
_exptl_crystal_F_000     1072
_exptl_absorpt_coefficient_mu     3.878
_exptl_absorpt_correction_type     multi-scan
_exptl_absorpt_process_details     '(SADABS; Bruker 2004)'
_exptl_absorpt_correction_T_min     0.432
_exptl_absorpt_correction_T_max     0.571
_exptl_special_details
;
;
_diffrn_ambient_temperature     292(2)
_diffrn_radiation_type     MoK\a
_diffrn_radiation_wavelength     0.71073
_diffrn_radiation_source     'fine-focus sealed tube'
_diffrn_radiation_monochromator     graphite
_diffrn_measurement_device_type     'Bruker Kappa APEXII CCD'
_diffrn_measurement_method     '\w and \f'
_diffrn_detector_area_resol_mean     ?
_diffrn_reflns_number     14710
_diffrn_reflns_av_R_equivalents     0.0261
_diffrn_reflns_av_sigmaI/netI     0.0297
_diffrn_reflns_theta_min     2.41
_diffrn_reflns_theta_max     31.85
_diffrn_reflns_theta_full     31.85
_diffrn_measured_fraction_theta_max     0.998
_diffrn_measured_fraction_theta_full     0.998
_diffrn_reflns_limit_h_min     -27
_diffrn_reflns_limit_h_max     27
_diffrn_reflns_limit_k_min     -14
_diffrn_reflns_limit_k_max     14
_diffrn_reflns_limit_l_min     -19
_diffrn_reflns_limit_l_max     13
_diffrn_standards_number     ?
_diffrn_standards_interval_count     ?
_diffrn_standards_interval_time     ?
_diffrn_standards_decay_%     0
_refine_special_details
;
 Refinement of F^2^ against ALL reflections.  The weighted R-factor wR and
 goodness of fit S are based on F^2^, conventional R-factors R are based
 on F, with F set to zero for negative F^2^. The threshold expression of
 F^2^ > 2sigma(F^2^) is used only for calculating R-factors(gt) etc. and is
 not relevant to the choice of reflections for refinement.  R-factors based
 on F^2^ are statistically about twice as large as those based on F, and R-
 factors based on ALL data will be even larger.
;
_reflns_number_total     3610
_reflns_number_gt     2516
_reflns_threshold_expression     I>2\s(I)
_refine_ls_structure_factor_coef     Fsqd
_refine_ls_matrix_type     full
_refine_ls_R_factor_all     0.0676
_refine_ls_R_factor_gt     0.0406
_refine_ls_wR_factor_gt     0.1052
_refine_ls_wR_factor_ref     0.1160
_refine_ls_goodness_of_fit_ref     1.054
_refine_ls_restrained_S_all     1.054
_refine_ls_number_reflns     3610
_refine_ls_number_parameters     138
_refine_ls_number_restraints     0
_refine_ls_hydrogen_treatment     constr
_refine_ls_weighting_scheme     calc
_refine_ls_weighting_details
         'calc w=1/[\s^2^(Fo^2^)+(0.0574P)^2^+1.9612P] where P=(Fo^2^+2Fc^2^)/3'
_atom_sites_solution_hydrogens     geom
_atom_sites_solution_primary     direct
_atom_sites_solution_secondary     difmap
_refine_ls_shift/su_max     0.001
_refine_ls_shift/su_mean     0.000
_refine_diff_density_max     1.780
_refine_diff_density_min     -0.727
_refine_ls_extinction_method     none
_refine_ls_extinction_coef     ?
loop_
    _atom_type_symbol
    _atom_type_description
    _atom_type_scat_dispersion_real
    _atom_type_scat_dispersion_imag
    _atom_type_scat_source
    'C' 'C' 0.0033 0.0016
                         'International Tables Vol C Tables 4.2.6.8 and 6.1.1.4'
    'H' 'H' 0.0000 0.0000
                         'International Tables Vol C Tables 4.2.6.8 and 6.1.1.4'
    'O' 'O' 0.0106 0.0060
                         'International Tables Vol C Tables 4.2.6.8 and 6.1.1.4'
    'Br' 'Br' -0.2901 2.4595
                         'International Tables Vol C Tables 4.2.6.8 and 6.1.1.4'
_computing_data_collection     'APEX2 (Bruker, 2004)'
_computing_cell_refinement     'APEX2 and SAINT (Bruker, 2004)'
_computing_data_reduction     'SAINT (Bruker, 2004)'
_computing_structure_solution     'SIR92 (Altomare <i>et al.</i>, 1994)'
_computing_structure_refinement     'SHELXL97 (Sheldrick, 2008)'
_computing_molecular_graphics
                              'ORTEP-3 (Farrugia, 1997) and PLATON (Spek, 2009)'
_computing_publication_material     'SHELXL97 (Sheldrick, 2008)'
loop_
    _atom_site_type_symbol
    _atom_site_label
    _atom_site_fract_x
    _atom_site_fract_y
    _atom_site_fract_z
    _atom_site_U_iso_or_equiv
    _atom_site_adp_type
    _atom_site_calc_flag
    _atom_site_refinement_flags
    _atom_site_occupancy
    _atom_site_disorder_assembly
    _atom_site_disorder_group
    C C1 0.36207(15) 0.1296(2) 0.0849(2) 0.0332(5) Uani d . 1 . .
    C C2 0.39174(15) 0.1512(2) 0.2032(2) 0.0363(5) Uani d . 1 . .
    C C3 0.40658(16) 0.2836(3) 0.24674(19) 0.0398(5) Uani d . 1 . .
    H H3 0.4263 0.2974 0.3257 0.048 Uiso calc R 1 . .
    C C4 0.39291(16) 0.3930(3) 0.17644(19) 0.0366(5) Uani d . 1 . .
    H H4 0.4033 0.4797 0.2079 0.044 Uiso calc R 1 . .
    C C5 0.36354(14) 0.3756(2) 0.05795(17) 0.0289(4) Uani d . 1 . .
    C C6 0.34902(13) 0.2433(2) 0.01547(17) 0.0292(4) Uani d . 1 . .
    C C7 0.34654(14) 0.4850(2) -0.02371(18) 0.0303(4) Uani d . 1 . .
    C C8 0.31617(15) 0.4562(2) -0.13705(19) 0.0354(5) Uani d . 1 . .
    H H8 0.3025 0.5272 -0.1896 0.043 Uiso calc R 1 . .
    C C9 0.30411(16) 0.3200(2) -0.1796(2) 0.0371(5) Uani d . 1 . .
    C C10 0.34498(19) -0.0090(2) 0.0328(3) 0.0460(6) Uani d . 1 . .
    H H10A 0.3014 -0.0043 -0.0461 0.069 Uiso calc R 1 . .
    H H10B 0.3287 -0.0674 0.0764 0.069 Uiso calc R 1 . .
    H H10C 0.3939 -0.0443 0.0346 0.069 Uiso calc R 1 . .
    C C11 0.4099(2) 0.0349(3) 0.2855(3) 0.0530(7) Uani d . 1 . .
    H H11A 0.3594 -0.0110 0.2678 0.079 Uiso calc R 1 . .
    H H11B 0.4350 0.0684 0.3637 0.079 Uiso calc R 1 . .
    H H11C 0.4469 -0.0271 0.2778 0.079 Uiso calc R 1 . .
    C C12 0.36044(16) 0.6286(2) 0.0163(2) 0.0383(5) Uani d . 1 . .
    H H12A 0.3423 0.6421 0.0734 0.046 Uiso calc R 1 . .
    H H12B 0.3287 0.6883 -0.0489 0.046 Uiso calc R 1 . .
    O O1 0.32072(11) 0.21805(17) -0.10098(13) 0.0360(4) Uani d . 1 . .
    O O2 0.28162(15) 0.2864(2) -0.27881(15) 0.0554(5) Uani d . 1 . .
    Br Br1 0.478174(17) 0.67133(3) 0.08473(2) 0.04795(12) Uani d . 1 . .
loop_
    _atom_site_aniso_label
    _atom_site_aniso_U_11
    _atom_site_aniso_U_22
    _atom_site_aniso_U_33
    _atom_site_aniso_U_12
    _atom_site_aniso_U_13
    _atom_site_aniso_U_23
    C1 0.0327(11) 0.0270(10) 0.0415(11) 0.0027(9) 0.0190(9) 0.0012(9)
    C2 0.0344(12) 0.0387(13) 0.0398(11) 0.0035(10) 0.0211(10) 0.0077(9)
    C3 0.0438(13) 0.0458(13) 0.0298(10) -0.0008(11) 0.0178(9) -0.0007(9)
    C4 0.0432(13) 0.0338(12) 0.0336(10) -0.0029(10) 0.0192(9) -0.0068(9)
    C5 0.0311(11) 0.0248(9) 0.0302(9) 0.0002(8) 0.0143(8) -0.0018(7)
    C6 0.0300(10) 0.0285(10) 0.0293(9) 0.0007(8) 0.0144(8) -0.0022(7)
    C7 0.0296(10) 0.0252(10) 0.0348(9) 0.0003(8) 0.0145(8) -0.0006(8)
    C8 0.0386(12) 0.0317(11) 0.0333(9) -0.0003(9) 0.0153(9) 0.0036(8)
    C9 0.0383(12) 0.0369(12) 0.0323(9) -0.0018(10) 0.0140(9) -0.0019(9)
    C10 0.0564(16) 0.0264(11) 0.0576(14) 0.0007(11) 0.0295(13) -0.0007(10)
    C11 0.0552(17) 0.0542(17) 0.0511(14) 0.0062(14) 0.0269(13) 0.0211(13)
    C12 0.0402(13) 0.0256(10) 0.0434(12) 0.0017(10) 0.0158(10) -0.0003(9)
    O1 0.0464(10) 0.0278(8) 0.0312(7) -0.0013(7) 0.0169(7) -0.0053(6)
    O2 0.0764(15) 0.0524(11) 0.0310(8) -0.0053(11) 0.0208(9) -0.0057(8)
    Br1 0.04529(18) 0.04007(16) 0.04762(16) -0.00806(11) 0.01383(12) 0.00024(10)
_geom_special_details
;
 All esds (except the esd in the dihedral angle between two l.s. planes)
 are estimated using the full covariance matrix.  The cell esds are taken
 into account individually in the estimation of esds in distances, angles
 and torsion angles; correlations between esds in cell parameters are only
 used when they are defined by crystal symmetry.  An approximate (isotropic)
 treatment of cell esds is used for estimating esds involving l.s. planes.
;
loop_
    _geom_bond_atom_site_label_1
    _geom_bond_atom_site_label_2
    _geom_bond_site_symmetry_2
    _geom_bond_distance
    _geom_bond_publ_flag
    C1 C6 . 1.393(3) ?
    C1 C2 . 1.394(3) ?
    C1 C10 . 1.495(3) ?
    C2 C3 . 1.401(4) ?
    C2 C11 . 1.502(3) ?
    C3 C4 . 1.364(4) ?
    C3 H3 . 0.9300 ?
    C4 C5 . 1.392(3) ?
    C4 H4 . 0.9300 ?
    C5 C6 . 1.396(3) ?
    C5 C7 . 1.447(3) ?
    C6 O1 . 1.382(2) ?
    C7 C8 . 1.346(3) ?
    C7 C12 . 1.492(3) ?
    C8 C9 . 1.433(3) ?
    C8 H8 . 0.9300 ?
    C9 O2 . 1.210(3) ?
    C9 O1 . 1.368(3) ?
    C10 H10A . 0.9600 ?
    C10 H10B . 0.9600 ?
    C10 H10C . 0.9600 ?
    C11 H11A . 0.9600 ?
    C11 H11B . 0.9600 ?
    C11 H11C . 0.9600 ?
    C12 Br1 . 1.959(3) ?
    C12 H12A . 0.9700 ?
    C12 H12B . 0.9700 ?
loop_
    _geom_angle_atom_site_label_1
    _geom_angle_atom_site_label_2
    _geom_angle_atom_site_label_3
    _geom_angle_site_symmetry_1
    _geom_angle_site_symmetry_3
    _geom_angle
    _geom_angle_publ_flag
    C6 C1 C2 . . 117.3(2) ?
    C6 C1 C10 . . 120.4(2) ?
    C2 C1 C10 . . 122.3(2) ?
    C1 C2 C3 . . 119.6(2) ?
    C1 C2 C11 . . 121.2(2) ?
    C3 C2 C11 . . 119.2(2) ?
    C4 C3 C2 . . 121.7(2) ?
    C4 C3 H3 . . 119.1 ?
    C2 C3 H3 . . 119.1 ?
    C3 C4 C5 . . 120.4(2) ?
    C3 C4 H4 . . 119.8 ?
    C5 C4 H4 . . 119.8 ?
    C4 C5 C6 . . 117.4(2) ?
    C4 C5 C7 . . 124.5(2) ?
    C6 C5 C7 . . 118.09(18) ?
    O1 C6 C1 . . 115.77(19) ?
    O1 C6 C5 . . 120.65(19) ?
    C1 C6 C5 . . 123.6(2) ?
    C8 C7 C5 . . 119.4(2) ?
    C8 C7 C12 . . 120.0(2) ?
    C5 C7 C12 . . 120.64(19) ?
    C7 C8 C9 . . 122.3(2) ?
    C7 C8 H8 . . 118.9 ?
    C9 C8 H8 . . 118.9 ?
    O2 C9 O1 . . 116.7(2) ?
    O2 C9 C8 . . 125.9(2) ?
    O1 C9 C8 . . 117.38(19) ?
    C1 C10 H10A . . 109.5 ?
    C1 C10 H10B . . 109.5 ?
    H10A C10 H10B . . 109.5 ?
    C1 C10 H10C . . 109.5 ?
    H10A C10 H10C . . 109.5 ?
    H10B C10 H10C . . 109.5 ?
    C2 C11 H11A . . 109.5 ?
    C2 C11 H11B . . 109.5 ?
    H11A C11 H11B . . 109.5 ?
    C2 C11 H11C . . 109.5 ?
    H11A C11 H11C . . 109.5 ?
    H11B C11 H11C . . 109.5 ?
    C7 C12 Br1 . . 109.33(17) ?
    C7 C12 H12A . . 109.8 ?
    Br1 C12 H12A . . 109.8 ?
    C7 C12 H12B . . 109.8 ?
    Br1 C12 H12B . . 109.8 ?
    H12A C12 H12B . . 108.3 ?
    C9 O1 C6 . . 122.16(18) ?
loop_
    _geom_torsion_atom_site_label_1
    _geom_torsion_atom_site_label_2
    _geom_torsion_atom_site_label_3
    _geom_torsion_atom_site_label_4
    _geom_torsion_site_symmetry_1
    _geom_torsion_site_symmetry_2
    _geom_torsion_site_symmetry_3
    _geom_torsion_site_symmetry_4
    _geom_torsion
    _geom_torsion_publ_flag
    C6 C1 C2 C3 . . . . 0.3(4) ?
    C10 C1 C2 C3 . . . . 180.0(2) ?
    C6 C1 C2 C11 . . . . -178.3(2) ?
    C10 C1 C2 C11 . . . . 1.3(4) ?
    C1 C2 C3 C4 . . . . -0.1(4) ?
    C11 C2 C3 C4 . . . . 178.6(3) ?
    C2 C3 C4 C5 . . . . -0.1(4) ?
    C3 C4 C5 C6 . . . . 0.0(4) ?
    C3 C4 C5 C7 . . . . 179.5(2) ?
    C2 C1 C6 O1 . . . . 179.1(2) ?
    C10 C1 C6 O1 . . . . -0.5(3) ?
    C2 C1 C6 C5 . . . . -0.4(4) ?
    C10 C1 C6 C5 . . . . 180.0(2) ?
    C4 C5 C6 O1 . . . . -179.3(2) ?
    C7 C5 C6 O1 . . . . 1.2(3) ?
    C4 C5 C6 C1 . . . . 0.2(3) ?
    C7 C5 C6 C1 . . . . -179.3(2) ?
    C4 C5 C7 C8 . . . . -178.3(2) ?
    C6 C5 C7 C8 . . . . 1.2(3) ?
    C4 C5 C7 C12 . . . . 0.3(4) ?
    C6 C5 C7 C12 . . . . 179.7(2) ?
    C5 C7 C8 C9 . . . . -3.5(4) ?
    C12 C7 C8 C9 . . . . 178.0(2) ?
    C7 C8 C9 O2 . . . . -175.6(3) ?
    C7 C8 C9 O1 . . . . 3.3(4) ?
    C8 C7 C12 Br1 . . . . -101.7(2) ?
    C5 C7 C12 Br1 . . . . 79.8(2) ?
    O2 C9 O1 C6 . . . . 178.2(2) ?
    C8 C9 O1 C6 . . . . -0.8(4) ?
    C1 C6 O1 C9 . . . . 179.1(2) ?
    C5 C6 O1 C9 . . . . -1.4(3) ?
loop_
    _geom_hbond_atom_site_label_D
    _geom_hbond_atom_site_label_H
    _geom_hbond_atom_site_label_A
    _geom_hbond_site_symmetry_A
    _geom_hbond_distance_DH
    _geom_hbond_distance_HA
    _geom_hbond_distance_DA
    _geom_hbond_angle_DHA
    _geom_hbond_publ_flag
    C12 H12B O2 4_554 0.97 2.40 3.342(3) 163 yes
