# Supplementary material for: 4-Bromo­methyl-7,8-dimethyl­coumarin
Source: Acta Crystallogr Sect E Struct Rep Online. 2010 Nov 30;66(Pt 12):o3352. doi: 10.1107/S1600536810049135 (PMC3011403; doi:10.1107/S1600536810049135)
Supplement: Supplementary file 2 [file e-66-o3352-Isup2.hkl]

#
# h,k,l, Fc-squared, Fo-squared, sigma(Fo-squared) and status flag
#
data_I

_audit_update_record
;
2010-10-24 # Formatted by publCIF
;
_shelx_title ' RAM1 in C2/c'
_shelx_refln_list_code          4
_shelx_F_calc_maximum      444.11
_exptl_crystal_F_000      1072.00
_reflns_d_resolution_high  0.6735
 
loop_
 _symmetry_equiv_pos_as_xyz
 'x, y, z'
 '-x, y, -z+1/2'
 'x+1/2, y+1/2, z'
 '-x+1/2, y+1/2, -z+1/2'
 '-x, -y, -z'
 'x, -y, z-1/2'
 '-x+1/2, -y+1/2, -z'
 'x+1/2, -y+1/2, z-1/2'
 
_cell_length_a    18.5025
_cell_length_b     9.8785
_cell_length_c    13.1639
_cell_angle_alpha  90.000
_cell_angle_beta  118.908
_cell_angle_gamma  90.000
 
_shelx_F_squared_multiplier     1.000
 
loop_
 _refln_index_h
 _refln_index_k
 _refln_index_l
 _refln_F_squared_calc
 _refln_F_squared_meas
 _refln_F_squared_sigma
 _refln_observed_status
   2   0   0     6702.37     5729.70    167.28 o
   4   0   0     8524.02    11174.96    131.68 o
   6   0   0    49103.75    51711.64   1009.53 o
   8   0   0     5771.39     6408.97    103.28 o
  10   0   0     1268.41     1121.72     27.68 o
  12   0   0        2.18       21.70     13.08 o
  14   0   0      413.38      414.33     21.42 o
  16   0   0     2473.00     2458.47     69.26 o
  18   0   0     2457.87     2359.26    101.42 o
  20   0   0      173.30      234.46     57.25 o
  22   0   0      191.87      249.83     64.14 o
  24   0   0      697.20      616.45     78.62 o
   1   1   0    17052.35    15143.00    299.10 o
   3   1   0     1689.43     1548.49     16.76 o
   5   1   0    15976.95    17429.07    164.12 o
   7   1   0     3651.03     3888.76     42.37 o
   9   1   0      720.20      528.66     13.46 o
  11   1   0        0.60       23.12      8.70 o
  13   1   0      206.51      183.10     12.17 o
  15   1   0       29.10        9.03     12.77 o
  17   1   0      292.02      270.35     26.29 o
  19   1   0      296.78      342.59     56.19 o
  21   1   0       49.20       98.41     58.31 o
  23   1   0      127.36      155.73     46.96 o
   0   2   0    27442.46    27908.46    615.87 o
   2   2   0     5163.55     4902.09     37.17 o
   4   2   0    20738.19    20840.38    184.96 o
   6   2   0     3186.31     3170.54     35.12 o
   8   2   0      553.72      421.72     16.67 o
  10   2   0     1106.92     1134.29     29.21 o
  12   2   0      382.86      334.88     12.36 o
  14   2   0      386.34      437.10     14.86 o
  16   2   0      354.88      364.86     23.62 o
  18   2   0      423.16      407.15     37.71 o
  20   2   0      279.24      379.34     62.19 o
  22   2   0       86.29      107.78     64.67 o
   1   3   0    69280.06    64159.52    507.27 o
   3   3   0    28928.33    27660.26    232.28 o
   5   3   0    16774.26    16887.78    159.40 o
   7   3   0     3675.99     3733.00     41.84 o
   9   3   0     4629.27     4390.71     49.47 o
  11   3   0       19.23       14.13      9.12 o
  13   3   0       59.15       49.33     10.08 o
  15   3   0      433.97      464.00     19.88 o
  17   3   0     2161.74     2184.33     87.02 o
  19   3   0      996.48      906.39     68.73 o
  21   3   0      374.88      446.83     71.73 o
  23   3   0      167.87      215.91     73.32 o
   0   4   0      335.73      347.49     10.06 o
   2   4   0    15056.00    15920.24    129.22 o
   4   4   0      798.93      627.53      9.41 o
   6   4   0      213.75      179.50      8.21 o
   8   4   0     9183.63     9734.17    102.02 o
  10   4   0      319.86      388.08     17.40 o
  12   4   0     1424.84     1465.90     29.07 o
  14   4   0        1.45      -13.02     13.02 o
  16   4   0      214.77      180.84     51.59 o
  18   4   0      237.41      263.44     58.48 o
  20   4   0      158.61       81.63     62.90 o
  22   4   0        3.17       27.21     70.67 o
   1   5   0     6860.36     7066.20     66.06 o
   3   5   0    11213.97    10600.62     87.81 o
   5   5   0     8302.27     8584.68     79.78 o
   7   5   0       18.76       44.45      6.64 o
   9   5   0      797.69      621.04     20.36 o
  11   5   0       53.95       52.18     12.10 o
  13   5   0      120.42      137.25     18.22 o
  15   5   0      296.19      328.71     28.22 o
  17   5   0      826.59      806.50     47.01 o
  19   5   0      245.58      229.16     58.48 o
  21   5   0      151.36       89.58     63.96 o
   0   6   0    26623.56    26492.00    543.07 o
   2   6   0    15196.89    14430.73    124.55 o
   4   6   0     9125.75     8753.72     82.05 o
   6   6   0     7863.63     8061.96     76.52 o
   8   6   0     2386.93     2110.62     28.35 o
  10   6   0      281.59      244.02     17.69 o
  12   6   0       34.82       48.59     17.47 o
  14   6   0      205.11      278.78     27.63 o
  16   6   0      577.59      555.41     42.01 o
  18   6   0      587.84      523.52     72.09 o
  20   6   0      239.47      349.66     69.44 o
   1   7   0      932.40      958.32     17.03 o
   3   7   0      647.91      641.28     12.96 o
   5   7   0     1919.91     1867.20     49.37 o
   7   7   0     2300.96     2132.91     33.77 o
   9   7   0      130.38      138.50     15.67 o
  11   7   0       58.69       82.18     19.19 o
  13   7   0      101.98       41.54     44.11 o
  15   7   0       63.61       39.97     34.64 o
  17   7   0        6.03       16.79     56.72 o
  19   7   0       60.62       40.28     71.20 o
  21   7   0        7.70       34.28     70.14 o
   0   8   0      433.12      589.92     22.44 o
   2   8   0     4072.68     3979.87     43.14 o
   4   8   0    11727.83    11346.74    130.15 o
   6   8   0      105.07      164.00     18.71 o
   8   8   0      495.88      545.42     19.36 o
  10   8   0     1494.42     1375.34     44.94 o
  12   8   0       36.78       30.74     27.53 o
  14   8   0     1325.86     1399.22     63.25 o
  16   8   0       51.10        9.89     59.72 o
  18   8   0      104.03      -12.54     71.91 o
  20   8   0      355.36      290.47     77.74 o
   1   9   0     4230.50     4193.04     56.09 o
   3   9   0     3318.93     3081.89     41.87 o
   5   9   0     8193.62     7945.17    105.35 o
   7   9   0     1569.94     1528.63     40.16 o
   9   9   0       58.91       41.49     25.59 o
  11   9   0      235.60      248.93     42.17 o
  13   9   0      103.79       81.02     41.18 o
  15   9   0       55.47      102.48     61.66 o
  17   9   0       75.63      110.25     75.09 o
   0  10   0       89.16       79.91     24.93 o
   2  10   0      384.91      379.48     19.56 o
   4  10   0      120.36       81.01     19.62 o
   6  10   0      162.92      112.45     23.58 o
   8  10   0      185.65      146.26     30.84 o
  10  10   0       93.04       46.64     39.57 o
  12  10   0       21.16      -35.71     41.81 o
  14  10   0       22.84        0.88     68.73 o
  16  10   0       42.56        8.30     70.32 o
   1  11   0     1597.77     1696.64     40.43 o
   3  11   0      900.94      870.44     33.76 o
   5  11   0      588.03      680.41     49.19 o
   7  11   0      143.07      148.42     28.15 o
   9  11   0       23.17       15.34     29.34 o
  11  11   0        3.65      -11.20     37.45 o
  13  11   0      144.42      173.73     52.12 o
  15  11   0      140.64      193.47     82.86 o
   0  12   0      283.59      232.82     46.20 o
   2  12   0     1533.04     1418.88     44.83 o
   4  12   0     1522.49     1476.66     47.87 o
   6  12   0      511.83      500.37     50.24 o
   8  12   0      140.84      125.80     32.80 o
  10  12   0       16.37        1.46     48.82 o
  12  12   0       23.69       23.17     44.65 o
   1  13   0       42.27       53.62     54.95 o
   3  13   0      453.97      440.44     77.65 o
   5  13   0        8.92      -31.57     31.57 o
   7  13   0        1.59      -32.17     32.17 o
   9  13   0       47.00       34.42     39.40 o
  11  13   0       14.95       32.20     79.42 o
   0  14   0      203.86      229.16     72.26 o
   2  14   0      329.89      332.01     58.44 o
   4  14   0      252.96      204.16     53.01 o
   6  14   0       51.90       76.45     85.69 o
 -23   1   1      163.84      184.64     67.32 o
 -21   1   1      129.22      132.51     59.54 o
 -19   1   1        3.23       -0.88     44.17 o
 -17   1   1      188.27      230.47     30.25 o
 -15   1   1     2413.64     2431.18     37.67 o
 -13   1   1     3137.46     3257.47     44.01 o
 -11   1   1     8534.50     8627.11     98.93 o
  -9   1   1    10708.51     9871.12    110.97 o
  -7   1   1     8928.48     8968.91     86.93 o
  -5   1   1   197231.88   170638.45   1555.37 o
  -3   1   1    11790.59    11424.87    101.43 o
  -1   1   1     1417.14     1425.20     19.76 o
   1   1   1    15585.37    15541.47    137.52 o
   3   1   1       10.03       16.96      4.67 o
   5   1   1     3095.38     3647.56     36.15 o
   7   1   1     5244.53     5627.04     64.09 o
   9   1   1     9349.42     9737.72    101.22 o
  11   1   1     7632.35     7266.13     84.17 o
  13   1   1     5182.30     5360.44     60.92 o
  15   1   1     2411.82     2409.08     41.77 o
  17   1   1     1081.68     1053.18     44.53 o
  19   1   1     1342.46     1235.91     85.69 o
  21   1   1      245.77      296.54     43.41 o
  23   1   1        6.78        6.47     44.60 o
 -24   2   1       49.55       41.87     70.32 o
 -22   2   1       56.71      119.79     63.96 o
 -20   2   1        5.62      -43.82     49.47 o
 -18   2   1       16.38       30.64     29.84 o
 -16   2   1      892.38      860.28     25.41 o
 -14   2   1     2700.36     2730.90     36.91 o
 -12   2   1     2453.00     2509.90     33.02 o
 -10   2   1    14722.13    14271.32    137.57 o
  -8   2   1    21632.65    21916.82    221.40 o
  -6   2   1    20853.26    21357.08    201.34 o
  -4   2   1    25643.23    25162.06    201.86 o
  -2   2   1    13443.50    13853.05    102.86 o
   0   2   1    25684.97    26765.44    196.73 o
   2   2   1       60.31      139.56      5.07 o
   4   2   1      590.77      668.37     11.99 o
   6   2   1      394.00      333.64      8.01 o
   8   2   1     7405.54     7930.16     82.95 o
  10   2   1     4916.15     4575.57     51.20 o
  12   2   1     4460.17     4349.69     50.73 o
  14   2   1     3127.35     3343.89     51.22 o
  16   2   1     2026.93     2127.65     46.65 o
  18   2   1     1211.41     1205.34     53.96 o
  20   2   1      254.36      311.85     61.49 o
  22   2   1      115.69      139.23     59.37 o
 -23   3   1        5.52      -30.21     67.85 o
 -21   3   1       70.86       92.58     56.19 o
 -19   3   1        0.87      -49.47     51.24 o
 -17   3   1        9.21       74.10     28.93 o
 -15   3   1       45.72       52.70     15.20 o
 -13   3   1      189.92      185.47     11.17 o
 -11   3   1      254.02      249.92     10.98 o
  -9   3   1     1862.46     1938.32     25.77 o
  -7   3   1     1070.79      981.49     15.58 o
  -5   3   1     1918.22     1976.79     28.43 o
  -3   3   1      568.45      700.80     11.86 o
  -1   3   1      920.27     1018.31     10.98 o
   1   3   1     4067.84     4097.05     38.41 o
   3   3   1     2708.42     3179.52     34.81 o
   5   3   1      335.61      307.05      7.53 o
   7   3   1       23.18       25.22      6.33 o
   9   3   1       37.93       41.30      7.97 o
  11   3   1     1064.02     1013.28     19.62 o
  13   3   1       45.07       48.84     11.67 o
  15   3   1        0.67        8.06     21.99 o
  17   3   1       15.77       15.33     30.56 o
  19   3   1        0.79      -52.12     52.12 o
  21   3   1        4.78      -59.72     59.72 o
 -22   4   1      232.14      196.30     65.02 o
 -20   4   1        2.73       12.54     53.89 o
 -18   4   1       95.42       86.05     53.18 o
 -16   4   1      152.98      172.07     27.06 o
 -14   4   1     2806.01     2770.89     38.36 o
 -12   4   1     1827.87     1929.10     32.12 o
 -10   4   1     7565.43     7073.20     82.96 o
  -8   4   1    25540.10    26120.96    247.48 o
  -6   4   1    17127.32    17329.79    147.67 o
  -4   4   1    17709.28    16079.29    136.85 o
  -2   4   1    26386.19    28409.70    228.01 o
   0   4   1     9904.03    10446.25     85.78 o
   2   4   1     3281.03     4798.83     43.10 o
   4   4   1     2436.16     2778.14     37.28 o
   6   4   1     1669.32     1678.95     20.96 o
   8   4   1     3385.07     3707.26     42.84 o
  10   4   1     3029.41     2878.03     36.39 o
  12   4   1     9113.75     8988.41    105.44 o
  14   4   1     3264.01     3338.21     47.73 o
  16   4   1     1403.75     1308.29     54.95 o
  18   4   1      674.65      765.07     69.35 o
  20   4   1      161.14      175.80     66.08 o
  22   4   1      236.26      317.15     75.97 o
 -23   5   1        7.98       11.66     69.61 o
 -21   5   1        4.88      129.86     69.26 o
 -19   5   1        9.88       49.47     55.30 o
 -17   5   1        6.17       19.61     52.48 o
 -15   5   1     1019.72      940.14     37.00 o
 -13   5   1     4339.61     4450.83     64.10 o
 -11   5   1     3081.00     2850.92     59.20 o
  -9   5   1     6971.12     6516.43     71.85 o
  -7   5   1    13790.16    14128.30    128.69 o
  -5   5   1     4414.93     4289.83     40.45 o
  -3   5   1    14529.18    14580.06    131.66 o
  -1   5   1     7340.89     7634.49     71.06 o
   1   5   1      291.75      239.90      7.54 o
   3   5   1     4038.16     4497.71     44.07 o
   5   5   1        9.62        9.30      7.60 o
   7   5   1     6085.21     6644.93     67.27 o
   9   5   1     2408.38     2518.06     30.38 o
  11   5   1      833.76      766.57     27.36 o
  13   5   1     2006.88     2019.18     44.94 o
  15   5   1     1609.37     1560.51     40.14 o
  17   5   1     1233.98     1078.11     51.57 o
  19   5   1      332.38      318.21     68.73 o
  21   5   1      199.17      181.81     72.97 o
 -22   6   1       77.81      -41.17     75.27 o
 -20   6   1        9.57       -4.77     61.31 o
 -18   6   1        6.85       57.60     60.96 o
 -16   6   1      160.68      199.67     67.85 o
 -14   6   1        2.44      -22.27     22.27 o
 -12   6   1       68.33       78.47     15.20 o
 -10   6   1      288.02      286.57     16.19 o
  -8   6   1        5.49       12.30      9.23 o
  -6   6   1      897.51      968.04     16.95 o
  -4   6   1     2069.73     2040.22     24.51 o
  -2   6   1      383.45      446.75     16.50 o
   0   6   1      833.21      944.07     14.80 o
   2   6   1        0.18       11.50      5.66 o
   4   6   1       97.98      107.80     10.24 o
   6   6   1     1179.86     1122.43     19.36 o
   8   6   1      131.71      169.31     11.75 o
  10   6   1       24.60       39.45     14.01 o
  12   6   1      808.02      774.86     27.67 o
  14   6   1       51.15       52.27     30.55 o
  16   6   1        3.78       -1.57     34.38 o
  18   6   1       48.46       79.15     64.49 o
  20   6   1        5.39       27.74     72.26 o
 -21   7   1        8.86       12.54     75.44 o
 -19   7   1       29.65      -48.23     60.07 o
 -17   7   1       32.52       49.65     54.60 o
 -15   7   1     1035.56      987.53     50.03 o
 -13   7   1      564.03      635.90     32.77 o
 -11   7   1     2574.95     2554.12     70.51 o
  -9   7   1     8122.77     7788.33    102.00 o
  -7   7   1     7260.44     7457.11     88.58 o
  -5   7   1     9377.36     9260.92     92.96 o
  -3   7   1     6643.98     6329.29     65.72 o
  -1   7   1     7893.57     8625.18     77.62 o
   1   7   1     1725.33     1561.90     19.63 o
   3   7   1      775.09      859.50     21.51 o
   5   7   1       66.96      135.00     15.13 o
   7   7   1      504.05      627.54     18.32 o
   9   7   1     3940.81     4016.87     66.58 o
  11   7   1     2262.23     2206.95     47.38 o
  13   7   1     2456.92     2473.83     60.86 o
  15   7   1     1382.11     1617.82     84.54 o
  17   7   1      579.61      636.95     71.73 o
  19   7   1      270.80      194.00     75.27 o
 -20   8   1       32.29       27.39     78.45 o
 -18   8   1       66.36       51.24     71.03 o
 -16   8   1      256.30      213.36     44.02 o
 -14   8   1       13.85       19.79     41.34 o
 -12   8   1     1992.56     1928.43     68.74 o
 -10   8   1     7009.00     6713.82    102.72 o
  -8   8   1     1228.53     1207.34     31.96 o
  -6   8   1     1838.16     1858.26     36.33 o
  -4   8   1     2777.30     2662.74     37.39 o
  -2   8   1     1220.05     1251.42     22.24 o
   0   8   1     5530.29     5640.58     57.10 o
   2   8   1     2188.26     2124.91     29.13 o
   4   8   1     3144.83     3213.23     58.32 o
   6   8   1       30.83       18.95     15.55 o
   8   8   1      155.06      196.32     17.98 o
  10   8   1      575.30      604.51     32.26 o
  12   8   1      450.62      541.92     32.84 o
  14   8   1     1218.21     1199.16     81.45 o
  16   8   1      418.76      380.93     74.74 o
  18   8   1      293.37      122.80     67.85 o
 -19   9   1       88.16      -21.56     80.04 o
 -17   9   1       48.95       -4.59     65.90 o
 -15   9   1       35.40       15.29     42.73 o
 -13   9   1       26.46        5.76     39.89 o
 -11   9   1        3.80      -27.72     33.98 o
  -9   9   1     1137.88     1083.12     41.08 o
  -7   9   1      257.98      311.82     24.34 o
  -5   9   1       13.00       20.52     19.63 o
  -3   9   1      219.07      234.37     16.07 o
  -1   9   1     1262.12     1418.29     29.61 o
   1   9   1       18.24       17.47     12.38 o
   3   9   1      274.56      266.37     17.37 o
   5   9   1        5.33       33.48     17.82 o
   7   9   1      269.83      314.41     24.00 o
   9   9   1      341.72      355.18     26.01 o
  11   9   1      102.96       43.01     43.55 o
  13   9   1       66.73       67.85     62.55 o
  15   9   1      117.34      159.37     65.02 o
  17   9   1       30.82      -25.09     68.55 o
 -18  10   1        7.22      -77.92     77.92 o
 -16  10   1       48.91        6.54     74.56 o
 -14  10   1      244.65      217.88     47.75 o
 -12  10   1      746.25      732.88     54.72 o
 -10  10   1     2115.90     1804.76     69.21 o
  -8  10   1     1772.25     1808.36     67.96 o
  -6  10   1     2625.90     2797.18     65.74 o
  -4  10   1     3029.99     2903.57     72.55 o
  -2  10   1     1605.14     1749.15     34.73 o
   0  10   1     1484.25     1568.27     32.93 o
   2  10   1      344.89      270.97     21.17 o
   4  10   1      160.46      128.42     22.79 o
   6  10   1      122.94      182.25     25.46 o
   8  10   1      946.89     1026.23     36.56 o
  10  10   1      492.19      578.95     40.01 o
  12  10   1      684.20      746.39     54.53 o
  14  10   1     1196.57     1309.58     94.70 o
  16  10   1      238.64      242.23     77.56 o
 -15  11   1       93.25      163.08     80.57 o
 -13  11   1      265.17      249.13     68.64 o
 -11  11   1      581.19      569.75     52.50 o
  -9  11   1      767.76      733.84     42.96 o
  -7  11   1      815.07      819.31     35.71 o
  -5  11   1      187.60      167.43     26.37 o
  -3  11   1      853.80      855.28     30.17 o
  -1  11   1      734.46      754.45     24.62 o
   1  11   1      173.94      128.37     25.15 o
   3  11   1       52.51       67.43     31.67 o
   5  11   1       60.65       77.19     26.67 o
   7  11   1       54.23       76.54     29.46 o
   9  11   1       52.65       37.41     30.40 o
  11  11   1      159.53      136.29     40.62 o
  13  11   1      186.69      141.54     56.24 o
  15  11   1       73.13      -42.86     55.32 o
 -14  12   1        2.78       23.16     58.88 o
 -12  12   1       98.59      130.59     43.79 o
 -10  12   1       55.82      114.21     41.88 o
  -8  12   1       59.65       36.83     31.30 o
  -6  12   1      577.11      704.94     37.05 o
  -4  12   1      850.56      973.73     39.12 o
  -2  12   1      158.70      180.23     35.81 o
   0  12   1       22.16       29.29     34.40 o
   2  12   1      354.84      405.36     32.74 o
   4  12   1       80.65       51.21     28.46 o
   6  12   1      108.13      131.25     46.03 o
   8  12   1       82.18       76.77     32.90 o
  10  12   1      115.92      150.76     42.25 o
  12  12   1       76.77      134.05     59.22 o
 -11  13   1      264.06      323.39     45.72 o
  -9  13   1      346.87      417.19     52.15 o
  -7  13   1      840.48      950.50     52.96 o
  -5  13   1      492.17      519.45     54.10 o
  -3  13   1      488.86      425.31     55.03 o
  -1  13   1      383.52      496.15     54.74 o
   1  13   1      155.73      124.42     38.32 o
   3  13   1       16.82       32.94     31.71 o
   5  13   1       67.93       47.09     32.87 o
   7  13   1       78.40      131.28     35.62 o
   9  13   1      114.88      220.30     60.75 o
  -6  14   1      164.68      105.25     56.20 o
  -4  14   1      135.52       -1.46     69.97 o
  -2  14   1       38.28       75.46     53.53 o
   0  14   1       21.26      -35.12     48.75 o
   2  14   1      129.35       83.46     51.75 o
   4  14   1        1.67      -12.14     48.99 o
   6  14   1       69.93      -41.69     41.69 o
 -24   0   2      125.52       22.62     68.55 o
 -22   0   2      253.91      292.24     65.02 o
 -16   0   2     5707.79     5955.74    129.38 o
 -14   0   2     2636.39     2433.57     51.85 o
 -12   0   2     2788.40     2624.21     51.51 o
 -10   0   2   111842.67   112448.76   1716.06 o
  -8   0   2     2875.63     2780.12     38.69 o
  -6   0   2    84660.64    87539.77   1166.75 o
  -4   0   2    38706.66    39667.42    526.94 o
  -2   0   2      835.79     1243.57     15.51 o
   0   0   2    14903.85    15632.66    300.78 o
   2   0   2    22207.28    24303.67    457.12 o
   4   0   2    24918.42    23910.62    368.29 o
   6   0   2    46921.30    48900.74    748.11 o
   8   0   2    27549.54    27120.40    416.82 o
  10   0   2     5155.77     4388.79     74.58 o
  12   0   2     2568.41     2531.33     80.74 o
  14   0   2     6534.46     6884.26    145.11 o
  16   0   2      673.75      620.44     37.10 o
  18   0   2      169.44      119.89     33.52 o
  20   0   2       12.26      -52.12     52.12 o
  22   0   2       17.37       31.63     61.84 o
 -25   1   2       34.96      -18.13     68.29 o
 -23   1   2       17.89       27.21     63.78 o
 -21   1   2       41.07        0.35     50.00 o
 -19   1   2      443.58      464.50     53.89 o
 -17   1   2      908.58      947.78     35.20 o
 -15   1   2     1437.25     1409.48     27.85 o
 -13   1   2     1066.80     1154.19     30.62 o
 -11   1   2     4801.03     4738.94     74.14 o
  -9   1   2     2942.80     2905.65     59.02 o
  -7   1   2     2115.76     2376.85     25.96 o
  -5   1   2    13850.63    14698.42    139.49 o
  -3   1   2      903.88     1030.25     16.55 o
  -1   1   2    13912.57    14223.19    109.02 o
   1   1   2     4012.79     4698.65     45.38 o
   3   1   2    12461.24    12736.21    137.28 o
   5   1   2     5065.83     4918.07     54.52 o
   7   1   2     4189.94     4446.70     47.59 o
   9   1   2     3293.65     3392.97     38.77 o
  11   1   2     1391.40     1465.95     26.13 o
  13   1   2     1505.20     1638.28     33.96 o
  15   1   2      451.63      455.65     19.63 o
  17   1   2        7.42       12.60     24.25 o
  19   1   2       10.79      -50.71     50.71 o
  21   1   2        0.30       23.92     39.71 o
 -24   2   2        5.53        5.83     68.38 o
 -22   2   2       15.40       12.37     61.84 o
 -20   2   2      316.48      331.81     55.83 o
 -18   2   2      576.00      528.60     97.26 o
 -16   2   2      742.45      696.28     23.13 o
 -14   2   2     3557.97     3795.60     47.18 o
 -12   2   2     1541.78     1576.04     24.47 o
 -10   2   2     6953.09     6660.90     77.45 o
  -8   2   2     1719.09     2002.56     29.87 o
  -6   2   2      803.45      705.46      9.33 o
  -4   2   2     1892.27     1863.26     24.97 o
  -2   2   2     6689.33     6440.29     50.47 o
   0   2   2       39.29       76.55      4.81 o
   2   2   2    15501.05    17471.51    173.85 o
   4   2   2    10244.66     9780.76     87.26 o
   6   2   2     7858.86     7927.95     78.37 o
   8   2   2     3576.01     3581.02     43.76 o
  10   2   2     3740.90     3549.40     61.08 o
  12   2   2     1089.16     1156.22     38.78 o
  14   2   2      427.23      434.49     18.73 o
  16   2   2      381.90      363.46     29.66 o
  18   2   2       18.99       30.29     33.52 o
  20   2   2       49.09      -10.07     55.13 o
  22   2   2        2.23      -11.42     75.18 o
 -23   3   2      104.11      128.27     70.85 o
 -21   3   2      333.55      284.11     60.07 o
 -19   3   2     1672.79     1678.85     90.99 o
 -17   3   2     1635.83     1675.78     49.84 o
 -15   3   2     3980.81     3911.37     53.56 o
 -13   3   2    10865.32    10946.94    125.36 o
 -11   3   2     9122.93     8848.43     94.40 o
  -9   3   2    10458.40    10241.34    100.14 o
  -7   3   2     2751.55     3176.51     32.25 o
  -5   3   2      354.57      295.51      6.88 o
  -3   3   2     1992.51     2082.51     18.64 o
  -1   3   2      621.32      417.80      7.19 o
   1   3   2    19368.48    21235.29    170.08 o
   3   3   2    16976.58    16147.57    151.96 o
   5   3   2    11591.09    10852.12     97.85 o
   7   3   2    39032.23    39278.16    426.09 o
   9   3   2    12393.29    11893.26    133.56 o
  11   3   2     3471.20     3261.95     43.71 o
  13   3   2     2925.17     3133.29     44.25 o
  15   3   2     1045.54     1031.52     32.14 o
  17   3   2      303.08      266.80     38.69 o
  19   3   2        4.13       24.91     50.18 o
  21   3   2       86.75       74.56     64.84 o
 -24   4   2       32.81      -20.67     74.38 o
 -22   4   2       52.63      -58.66     58.66 o
 -20   4   2      233.83      262.38     63.61 o
 -18   4   2     1765.48     1730.52     67.31 o
 -16   4   2      120.42       89.30     23.34 o
 -14   4   2       21.85       14.03     12.38 o
 -12   4   2     3721.25     3809.70     46.49 o
 -10   4   2      341.37      366.54     11.21 o
  -8   4   2      506.71      509.28     12.72 o
  -6   4   2      411.27      429.55      9.56 o
  -4   4   2     1740.70     1984.88     31.11 o
  -2   4   2     4168.64     5435.02     46.38 o
   0   4   2     1777.93     1810.87     19.87 o
   2   4   2    18551.58    21317.42    180.20 o
   4   4   2     1881.39     1935.94     22.53 o
   6   4   2      132.18      234.18      8.85 o
   8   4   2     3892.04     4007.80     49.98 o
  10   4   2     2392.82     2510.19     52.06 o
  12   4   2      428.13      424.76     19.21 o
  14   4   2      560.35      553.14     32.99 o
  16   4   2      429.02      450.10     38.05 o
  18   4   2       11.06      -17.81     56.98 o
  20   4   2      126.11      198.95     64.49 o
 -23   5   2       46.81       13.25     66.43 o
 -21   5   2       15.99      -12.19     60.43 o
 -19   5   2      204.00      358.67     65.02 o
 -17   5   2      487.13      472.55     41.15 o
 -15   5   2     1781.67     1693.39     49.59 o
 -13   5   2     3066.95     3220.10     50.40 o
 -11   5   2     1785.32     1719.81     29.54 o
  -9   5   2     2642.09     2708.10     32.81 o
  -7   5   2     1715.65     1945.63     25.02 o
  -5   5   2     3469.33     3483.53     40.87 o
  -3   5   2     4893.29     5155.89     51.97 o
  -1   5   2      228.97      132.83      5.99 o
   1   5   2     1177.28     1184.26     14.27 o
   3   5   2     8325.87     8340.36     87.17 o
   5   5   2     3706.39     3668.99     39.48 o
   7   5   2     7933.87     8200.90     81.50 o
   9   5   2     2275.21     2192.97     33.76 o
  11   5   2     1594.67     1535.91     31.52 o
  13   5   2      629.34      654.04     28.77 o
  15   5   2       14.19        6.74     19.71 o
  17   5   2       39.80      102.17     35.53 o
  19   5   2       29.26       30.92     62.90 o
  21   5   2      159.97      231.10     74.03 o
 -22   6   2       70.02       38.16     66.79 o
 -20   6   2      454.08      457.26     75.44 o
 -18   6   2     1190.45     1253.04     59.38 o
 -16   6   2     2169.20     1965.92     71.46 o
 -14   6   2     2927.70     3090.81     82.06 o
 -12   6   2     3491.89     3464.78     53.91 o
 -10   6   2     5918.10     5743.68     77.85 o
  -8   6   2     3560.02     3966.95     44.81 o
  -6   6   2      436.43      523.51     13.71 o
  -4   6   2      117.95      125.22      8.65 o
  -2   6   2      753.47      535.95     11.23 o
   0   6   2     4495.93     4565.79     41.28 o
   2   6   2     7404.25     7768.54     66.35 o
   4   6   2     9979.81     9298.05     97.94 o
   6   6   2    10416.42    10384.56    102.27 o
   8   6   2     9287.28     9270.48    108.09 o
  10   6   2     3328.04     3123.48     49.33 o
  12   6   2     2849.01     2885.82     53.95 o
  14   6   2     1333.25     1323.54     44.13 o
  16   6   2       77.12       45.54     35.10 o
  18   6   2       91.48       89.76     65.55 o
  20   6   2        9.29       28.27     71.73 o
 -21   7   2       10.25      -66.26     66.26 o
 -19   7   2       36.08        1.41     61.84 o
 -17   7   2      425.49      436.74     43.98 o
 -15   7   2      367.52      381.86     42.54 o
 -13   7   2       51.97       87.87     35.07 o
 -11   7   2      265.47      292.95     21.58 o
  -9   7   2        2.57       14.03     13.99 o
  -7   7   2        0.38        4.95     10.94 o
  -5   7   2      349.22      390.82     16.66 o
  -3   7   2      624.98      638.69     15.12 o
  -1   7   2     5373.49     5076.13     48.68 o
   1   7   2      611.48      582.03     19.23 o
   3   7   2       75.25       69.86      9.10 o
   5   7   2      903.77      949.47     20.58 o
   7   7   2      399.75      406.60     17.62 o
   9   7   2     1258.14     1272.01     33.96 o
  11   7   2      337.62      362.88     23.53 o
  13   7   2      207.37      139.16     34.46 o
  15   7   2      109.78      106.69     36.88 o
  17   7   2       42.69      -13.25     64.67 o
  19   7   2       26.19      -42.76     71.03 o
 -20   8   2      486.47      381.64     84.63 o
 -18   8   2        6.26       -5.30     68.02 o
 -16   8   2       79.67       23.92     41.01 o
 -14   8   2     3836.98     3729.27    100.79 o
 -12   8   2     1373.20     1569.46     76.15 o
 -10   8   2       52.66       36.32     24.59 o
  -8   8   2     1503.25     1657.12     36.02 o
  -6   8   2     4816.93     4886.71     69.18 o
  -4   8   2      124.64      145.90     13.39 o
  -2   8   2     4919.82     4356.27     49.27 o
   0   8   2      484.75      411.79     13.40 o
   2   8   2      832.23      917.47     19.12 o
   4   8   2     9030.02     8197.80     90.22 o
   6   8   2     1186.52     1324.49     29.46 o
   8   8   2      871.17      940.97     26.81 o
  10   8   2     2897.89     2706.32     54.46 o
  12   8   2      515.39      472.68     41.97 o
  14   8   2        3.77      -26.11     37.23 o
  16   8   2        6.24      -65.90     65.90 o
  18   8   2       46.38      -21.03     74.21 o
 -19   9   2       90.33      205.84     81.45 o
 -17   9   2      402.09      445.38     53.39 o
 -15   9   2     3181.99     3142.80     94.45 o
 -13   9   2      815.69      979.40     65.55 o
 -11   9   2      287.24      301.56     38.33 o
  -9   9   2     1773.48     1766.48     44.57 o
  -7   9   2      854.15     1006.11     33.06 o
  -5   9   2      688.84      710.53     37.28 o
  -3   9   2        2.97       23.83     16.37 o
  -1   9   2     4143.40     3865.39     49.22 o
   1   9   2     1016.00     1137.84     24.47 o
   3   9   2     2718.89     2491.94     51.79 o
   5   9   2     3299.24     3232.36     53.75 o
   7   9   2     1517.09     1745.57     51.64 o
   9   9   2     4587.78     4193.02     67.18 o
  11   9   2     1209.04     1145.77     40.45 o
  13   9   2      374.02      293.21     48.07 o
  15   9   2      232.96      269.93     54.44 o
  17   9   2       32.45       53.88     81.19 o
 -18  10   2       64.36       60.07     74.56 o
 -16  10   2       61.58       29.67     52.74 o
 -14  10   2        1.30       14.84     42.23 o
 -12  10   2       27.12       22.89     41.20 o
 -10  10   2        7.87       22.53     39.17 o
  -8  10   2        1.11      -22.15     22.15 o
  -6  10   2        0.10      -16.58     22.10 o
  -4  10   2       69.80       61.71     22.62 o
  -2  10   2       30.78       35.86     15.75 o
   0  10   2       55.80       60.15     18.88 o
   2  10   2       30.02        5.12     22.31 o
   4  10   2      125.90       91.87     23.36 o
   6  10   2        9.50      -13.58     24.17 o
   8  10   2      293.34      259.32     28.74 o
  10  10   2      156.03      145.14     34.57 o
  12  10   2        9.47       26.62     44.16 o
  14  10   2      111.61      106.97     50.75 o
  16  10   2       62.47       28.80     81.80 o
 -17  11   2      116.88      258.84     88.52 o
 -15  11   2      310.23      340.58     84.99 o
 -13  11   2      296.33      433.89     50.65 o
 -11  11   2      521.12      570.83     49.96 o
  -9  11   2      775.77      923.20     74.01 o
  -7  11   2      244.06      350.72     50.39 o
  -5  11   2       34.89       42.19     21.61 o
  -3  11   2        1.73       26.61     18.90 o
  -1  11   2      172.52       85.59     24.24 o
   1  11   2      168.06      201.81     25.92 o
   3  11   2     1267.93     1348.07     46.30 o
   5  11   2     1267.17     1290.14     43.68 o
   7  11   2      334.60      418.26     33.00 o
   9  11   2      521.15      530.96     37.58 o
  11  11   2      433.67      359.65     53.89 o
  13  11   2      154.36      188.74     59.00 o
 -14  12   2      467.27      562.66     60.79 o
 -12  12   2      346.85      354.70     57.41 o
 -10  12   2       29.05       83.54     49.33 o
  -8  12   2      386.71      471.49     41.98 o
  -6  12   2      400.81      444.92     32.39 o
  -4  12   2       44.08       48.20     32.52 o
  -2  12   2       79.27       68.97     35.31 o
   0  12   2      400.10      383.73     31.55 o
   2  12   2      476.39      471.09     33.52 o
   4  12   2      686.64      646.88     36.63 o
   6  12   2     1113.24     1152.23     71.43 o
   8  12   2      394.73      379.61     36.02 o
  10  12   2      129.72       71.13     55.62 o
  12  12   2      984.23     1110.05     77.08 o
 -11  13   2       23.52       78.49     51.88 o
  -9  13   2      153.18      125.15     50.71 o
  -7  13   2      167.07      185.35     53.19 o
  -5  13   2        3.94        4.70     48.22 o
  -3  13   2      245.60      326.67     48.71 o
  -1  13   2        6.36      -32.58     38.16 o
   1  13   2        0.11      -28.83     36.78 o
   3  13   2        1.18      -18.58     31.64 o
   5  13   2        5.14       23.81     36.77 o
   7  13   2       46.09       72.25     35.69 o
   9  13   2        4.09       71.27     67.94 o
  -8  14   2       82.92      112.11     62.46 o
  -6  14   2       88.29      144.18     53.73 o
  -4  14   2        1.41       39.41     51.33 o
  -2  14   2       35.18       64.58     53.20 o
   0  14   2       23.16       70.37     50.15 o
   2  14   2      155.17      256.43     54.34 o
   4  14   2      320.17      353.67     57.77 o
 -25   1   3      187.46      231.48     51.34 o
 -23   1   3      319.02      231.99     62.02 o
 -21   1   3      696.47      851.09     74.38 o
 -19   1   3      941.15      918.89     47.07 o
 -17   1   3      474.39      387.80     32.83 o
 -15   1   3     8197.00     8249.54     98.07 o
 -13   1   3      584.02      602.35     17.82 o
 -11   1   3    12216.58    14163.27    158.21 o
  -9   1   3      205.98      366.43     21.21 o
  -7   1   3     5006.21     4395.82     39.96 o
  -5   1   3     5529.20     5889.01     51.52 o
  -3   1   3    43225.80    40975.34    343.66 o
  -1   1   3    72562.42    66459.69    624.22 o
   1   1   3    35945.39    36458.98    368.85 o
   3   1   3    19048.71    18477.92    186.06 o
   5   1   3    11634.00    11827.18    129.40 o
   7   1   3     3831.84     3773.61     44.34 o
   9   1   3     1948.61     2019.31     27.91 o
  11   1   3      707.41      788.22     20.67 o
  13   1   3     1039.35     1009.95     25.73 o
  15   1   3      426.73      426.71     19.95 o
  17   1   3      391.24      411.86     34.27 o
  19   1   3      349.47      339.20     51.50 o
  21   1   3      275.17      338.91     57.86 o
 -24   2   3      232.87      275.27     74.74 o
 -22   2   3      210.45      151.24     65.37 o
 -20   2   3      999.35      859.57     70.85 o
 -18   2   3     1582.00     1534.68     47.56 o
 -16   2   3      745.29      624.01     24.62 o
 -14   2   3      494.71      508.00     16.64 o
 -12   2   3       73.35      127.04      9.75 o
 -10   2   3       41.89       72.08     11.97 o
  -8   2   3     4566.75     4238.94     41.36 o
  -6   2   3    12430.74    13029.63    101.69 o
  -4   2   3    13893.74    14083.72    133.32 o
  -2   2   3    57425.99    52421.30    417.82 o
   0   2   3    23241.74    24384.67    243.42 o
   2   2   3    21407.05    21305.20    198.87 o
   4   2   3    15761.88    15748.45    158.21 o
   6   2   3     7830.65     8479.12     81.75 o
   8   2   3     3402.36     3305.06     37.57 o
  10   2   3      267.36      254.83     12.58 o
  12   2   3       50.22       31.80     12.61 o
  14   2   3       21.47       24.08     15.06 o
  16   2   3      601.80      624.45     26.98 o
  18   2   3      482.70      491.18     92.58 o
  20   2   3      123.32       80.21     57.95 o
 -25   3   3        0.56      -67.85     67.85 o
 -23   3   3        4.51       16.61     60.96 o
 -21   3   3       22.94      -14.13     59.19 o
 -19   3   3      231.58      169.64     42.40 o
 -17   3   3        3.50       -0.93     23.84 o
 -15   3   3       16.63       34.26     17.58 o
 -13   3   3      138.09      120.91     11.31 o
 -11   3   3       41.03       69.87      7.72 o
  -9   3   3     1452.87     1527.77     41.84 o
  -7   3   3     1961.52     2092.57     26.18 o
  -5   3   3      318.78      318.15      8.78 o
  -3   3   3      120.07      217.37      5.28 o
  -1   3   3      409.36      496.56     13.82 o
   1   3   3     5921.04     6573.54     54.28 o
   3   3   3      362.67      292.51      9.12 o
   5   3   3      713.11      860.39     23.25 o
   7   3   3       96.60      131.04      7.85 o
   9   3   3        1.48        8.27      8.10 o
  11   3   3        2.37        0.22     11.74 o
  13   3   3       99.19       92.38     13.78 o
  15   3   3        0.73      -18.93     18.93 o
  17   3   3       86.90      110.62     34.54 o
  19   3   3      103.78       54.60     57.95 o
  21   3   3       21.65      -41.87     65.20 o
 -24   4   3      227.80      240.11     79.86 o
 -22   4   3      293.89      266.79     71.91 o
 -20   4   3      618.88      740.66     69.61 o
 -18   4   3     2202.06     2075.49     70.76 o
 -16   4   3      994.16     1019.84     38.01 o
 -14   4   3      552.68      613.20     22.13 o
 -12   4   3      340.22      342.71     11.35 o
 -10   4   3       92.91       98.64      9.64 o
  -8   4   3    10591.76    10046.47    105.29 o
  -6   4   3     3351.39     3422.27     36.81 o
  -4   4   3     7211.55     6630.18     58.83 o
  -2   4   3    33882.75    31695.94    266.42 o
   0   4   3    13161.07    12975.86    116.88 o
   2   4   3    42352.41    42666.41    376.29 o
   4   4   3    12030.24    11804.68    101.09 o
   6   4   3     2902.70     2845.01     35.13 o
   8   4   3     1710.07     1658.42     26.54 o
  10   4   3       97.65      106.55     10.16 o
  12   4   3       90.90      120.36     15.08 o
  14   4   3       68.71       77.96     20.45 o
  16   4   3     1337.93     1221.03     43.29 o
  18   4   3      384.08      470.37    123.77 o
  20   4   3      208.54      251.24     67.49 o
 -23   5   3      432.01      247.00     70.32 o
 -21   5   3      209.29       96.65     60.25 o
 -19   5   3      307.20      214.55     39.02 o
 -17   5   3      692.14      697.22     50.44 o
 -15   5   3       90.27       73.78     31.92 o
 -13   5   3      277.67      315.30     18.00 o
 -11   5   3        6.81       15.66     10.12 o
  -9   5   3     3685.73     3615.56     40.91 o
  -7   5   3      793.17      604.42     17.96 o
  -5   5   3     4925.43     4732.22     46.54 o
  -3   5   3    29802.08    30955.49    249.26 o
  -1   5   3    14676.11    14698.64    132.75 o
   1   5   3     3007.60     2703.16     28.70 o
   3   5   3    11272.42    10739.24    104.84 o
   5   5   3     7797.17     7921.62     78.24 o
   7   5   3     3432.67     3455.08     41.59 o
   9   5   3      884.51      788.65     20.83 o
  11   5   3        6.94       18.06     15.88 o
  13   5   3        0.64       -5.45     20.19 o
  15   5   3      702.45      694.86     28.78 o
  17   5   3       27.59       40.68     70.50 o
  19   5   3        6.96       -7.95     65.90 o
 -22   6   3       35.61       54.77     74.03 o
 -20   6   3       60.07       29.68     59.72 o
 -18   6   3       19.01       40.00     38.50 o
 -16   6   3      149.50      194.11     55.57 o
 -14   6   3      562.35      606.12     31.49 o
 -12   6   3       23.09       18.12     17.95 o
 -10   6   3      323.16      339.87     16.72 o
  -8   6   3        0.43       11.50      5.44 o
  -6   6   3        1.35        3.87      8.31 o
  -4   6   3      211.13      211.63      9.37 o
  -2   6   3     1614.40     1550.70     19.58 o
   0   6   3       59.24       44.44      6.91 o
   2   6   3     2772.23     2684.45     31.65 o
   4   6   3        7.33        9.15      7.80 o
   6   6   3      106.06      103.63     10.22 o
   8   6   3      160.94      154.91     14.34 o
  10   6   3       26.13       21.67     16.37 o
  12   6   3      328.49      303.00     26.82 o
  14   6   3       35.12       26.84     23.98 o
  16   6   3       81.68       71.82     41.08 o
  18   6   3       94.95       29.68     65.55 o
 -21   7   3      188.57      241.00     71.73 o
 -19   7   3      851.34      966.82     81.36 o
 -17   7   3      629.67      694.61     48.59 o
 -15   7   3      604.90      693.41     45.76 o
 -13   7   3      176.27      221.02     28.74 o
 -11   7   3       51.45       55.97     22.40 o
  -9   7   3      194.41       99.24     17.51 o
  -7   7   3     7574.90     7225.83     80.88 o
  -5   7   3     2629.08     2726.92     33.93 o
  -3   7   3     2835.44     2539.51     28.63 o
  -1   7   3    17883.74    17422.19    150.68 o
   1   7   3    11313.48    11626.83    102.46 o
   3   7   3     6940.01     6604.83     97.48 o
   5   7   3     4277.57     4305.50     51.88 o
   7   7   3     1100.95     1038.78     25.09 o
   9   7   3      466.33      358.61     38.23 o
  11   7   3        3.69       29.46     22.42 o
  13   7   3        4.95       12.14     32.85 o
  15   7   3      122.87      119.54     72.79 o
  17   7   3      622.61      554.07     56.02 o
 -20   8   3      726.95      683.06     81.27 o
 -18   8   3       14.37       33.06     47.78 o
 -16   8   3       17.73       54.68     39.16 o
 -14   8   3      125.26      144.97     37.84 o
 -12   8   3       15.61       37.28     32.86 o
 -10   8   3        8.68        3.22     22.64 o
  -8   8   3       76.58       41.87     18.67 o
  -6   8   3     9464.63     9168.55    117.95 o
  -4   8   3     3428.14     3233.49     42.44 o
  -2   8   3      834.87      736.59     18.87 o
   0   8   3     5747.77     6027.89     63.83 o
   2   8   3     1873.28     1845.27     29.75 o
   4   8   3     5385.64     4881.98     63.57 o
   6   8   3     1611.05     1688.22     32.99 o
   8   8   3      392.34      374.48     19.13 o
  10   8   3      166.13      134.60     23.11 o
  12   8   3        6.97       25.01     28.94 o
  14   8   3       11.08       -1.30     32.50 o
  16   8   3       11.57       35.24     51.77 o
 -19   9   3      324.07      336.23     84.46 o
 -17   9   3      185.69      204.41     69.44 o
 -15   9   3       21.76       -7.22     70.94 o
 -13   9   3      113.27      116.07     39.38 o
 -11   9   3      614.91      605.42     35.88 o
  -9   9   3       34.88       39.26     24.81 o
  -7   9   3      409.90      421.22     24.94 o
  -5   9   3        2.36       44.05     20.23 o
  -3   9   3      236.67      272.15     20.76 o
  -1   9   3      492.80      462.59     16.57 o
   1   9   3      210.74      273.42     20.36 o
   3   9   3      164.51      227.84     21.29 o
   5   9   3      128.03      150.49     17.28 o
   7   9   3       72.80       74.39     20.97 o
   9   9   3       21.29       15.85     24.57 o
  11   9   3       72.07       60.46     32.21 o
  13   9   3       38.59       50.99     49.10 o
  15   9   3       61.68       34.28     51.90 o
 -18  10   3      179.75      263.97     75.97 o
 -16  10   3      122.92      220.53     53.27 o
 -14  10   3      293.49      324.12     48.85 o
 -12  10   3       35.08      106.96     52.39 o
 -10  10   3       19.33       22.13     28.12 o
  -8  10   3      281.64      217.83     29.92 o
  -6  10   3     2140.91     2055.31     49.54 o
  -4  10   3     1579.92     1546.32     36.60 o
  -2  10   3     2734.38     2639.35     58.93 o
   0  10   3     3513.81     3377.76     63.55 o
   2  10   3     1921.21     1987.22     42.29 o
   4  10   3     3722.03     3517.86     66.69 o
   6  10   3      647.71      736.87     28.93 o
   8  10   3       95.19       84.58     23.99 o
  10  10   3       91.21       -1.64     41.87 o
  12  10   3        4.08       -7.73     45.78 o
  14  10   3       73.80       85.78     54.60 o
 -17  11   3       13.63      -14.69     53.69 o
 -15  11   3       10.33      -16.37     54.42 o
 -13  11   3        5.47      -19.44     47.46 o
 -11  11   3        3.86        0.11     42.08 o
  -9  11   3      346.31      285.49     48.23 o
  -7  11   3      348.30      287.16     29.42 o
  -5  11   3      846.75      759.62     29.51 o
  -3  11   3      871.67      854.31     33.31 o
  -1  11   3      590.66      533.28     30.01 o
   1  11   3      837.55      782.49     34.75 o
   3  11   3     1175.36     1064.68     58.06 o
   5  11   3      244.00      173.71     29.21 o
   7  11   3      365.78      382.01     33.66 o
   9  11   3      357.55      373.21     50.40 o
  11  11   3       19.37      -10.16     51.35 o
  13  11   3        0.72      -55.19     55.19 o
 -14  12   3      329.61      396.09     60.48 o
 -12  12   3       52.59       44.65     64.31 o
 -10  12   3        0.61      -26.07     41.60 o
  -8  12   3      331.89      362.83     53.45 o
  -6  12   3       95.91      123.73     29.41 o
  -4  12   3      246.93      300.01     36.50 o
  -2  12   3       68.00       27.68     27.46 o
   0  12   3      180.20      225.97     29.96 o
   2  12   3       76.86      123.05     29.79 o
   4  12   3       28.57       27.22     29.37 o
   6  12   3        9.85      -25.60     30.66 o
   8  12   3      106.78       73.63     39.92 o
  10  12   3        9.10       23.74     53.23 o
 -11  13   3       13.70       22.32     47.36 o
  -9  13   3        3.75      -31.38     46.02 o
  -7  13   3      262.36      195.02     52.96 o
  -5  13   3      617.81      646.31     54.59 o
  -3  13   3      360.72      327.66     39.39 o
  -1  13   3      616.46      551.81     43.98 o
   1  13   3     1051.24     1095.35     42.77 o
   3  13   3      554.12      536.58     47.15 o
   5  13   3       47.79       54.73     35.12 o
   7  13   3      426.99      377.12     44.30 o
  -8  14   3       19.07      -77.74     77.74 o
  -6  14   3      102.26       33.42     49.84 o
  -4  14   3      329.40      210.17     51.79 o
  -2  14   3       26.98       57.56     49.92 o
   0  14   3       75.87       85.10     41.44 o
   2  14   3      414.48      440.85     54.89 o
   4  14   3       48.58       49.79     43.35 o
 -26   0   4      127.44       35.51     77.74 o
 -24   0   4       16.82      -35.16     57.95 o
 -20   0   4     2776.23     2789.49    115.90 o
 -18   0   4       58.86      101.24     42.93 o
 -16   0   4    15057.26    15715.41    308.48 o
 -14   0   4       41.82        7.08     14.37 o
 -12   0   4     1839.65     1809.46     30.80 o
 -10   0   4    25000.28    24968.30    300.72 o
  -8   0   4    27260.59    26319.59    352.15 o
  -6   0   4    40523.85    42710.83    567.33 o
  -4   0   4    57094.91    54263.79    830.09 o
  -2   0   4    41661.26    42457.40   1107.28 o
   0   0   4      102.09      135.73     29.15 o
   2   0   4      108.58       83.09      5.76 o
   4   0   4     4249.13     5195.89    116.26 o
   6   0   4       27.75       59.39      7.10 o
   8   0   4    15961.97    17420.85    320.22 o
  10   0   4     2268.10     2171.35     52.85 o
  12   0   4     2284.41     2304.29     48.67 o
  14   0   4     4182.10     4352.85     80.72 o
  16   0   4     1485.51     1564.42     61.31 o
  18   0   4      735.98      796.90     66.89 o
  20   0   4      186.37      156.37     60.78 o
 -25   1   4       13.77       26.50     64.14 o
 -23   1   4       14.06      -17.49     63.78 o
 -21   1   4      101.48       63.78     55.66 o
 -19   1   4        9.77      -19.89     30.98 o
 -17   1   4     1225.76     1190.34     49.78 o
 -15   1   4       82.87      135.97     17.49 o
 -13   1   4       45.67       53.00     13.71 o
 -11   1   4    12692.30    13419.02    123.14 o
  -9   1   4     3992.57     3848.11     34.75 o
  -7   1   4     5768.72     5638.39     53.10 o
  -5   1   4     9809.83    10250.01     97.92 o
  -3   1   4     1182.16     1188.04     15.32 o
  -1   1   4     2337.72     2378.62     26.10 o
   1   1   4     3721.95     3869.03     54.50 o
   3   1   4     2470.02     2611.29     26.51 o
   5   1   4       81.62       76.53      5.14 o
   7   1   4     2826.63     3114.49     41.58 o
   9   1   4      482.48      431.45     11.62 o
  11   1   4      431.22      366.30     13.46 o
  13   1   4     1050.76     1132.41     25.78 o
  15   1   4      285.68      306.09     24.37 o
  17   1   4      303.91      321.88     23.62 o
  19   1   4      147.36      166.72     34.03 o
 -26   2   4       19.33       38.69     71.38 o
 -24   2   4      111.32       43.99     64.84 o
 -22   2   4       38.38       46.11     61.49 o
 -20   2   4       34.58      -20.11     33.09 o
 -18   2   4       17.29       17.42     23.12 o
 -16   2   4      618.76      624.65     26.32 o
 -14   2   4      165.98      196.92     13.31 o
 -12   2   4     2495.33     2504.01     34.14 o
 -10   2   4     3135.40     2804.37     29.94 o
  -8   2   4     8572.99     8463.17     78.29 o
  -6   2   4    14092.98    14726.88    140.07 o
  -4   2   4     7664.27     7258.83     70.17 o
  -2   2   4     2688.22     2693.27     41.70 o
   0   2   4     2413.91     2544.95     24.63 o
   2   2   4     3784.90     3629.49     36.70 o
   4   2   4      691.24      686.00     22.54 o
   6   2   4      201.76      297.36     10.00 o
   8   2   4     2623.84     2804.03     37.25 o
  10   2   4     2675.75     2607.48     35.85 o
  12   2   4      497.37      506.70     16.28 o
  14   2   4      641.12      658.18     24.53 o
  16   2   4      605.20      614.16     49.22 o
  18   2   4       78.39       68.62     32.41 o
  20   2   4       95.17      102.71     47.11 o
 -25   3   4       60.30       91.35     77.03 o
 -23   3   4      430.41      226.51     64.84 o
 -21   3   4       66.02      138.87     61.31 o
 -19   3   4       28.58       42.52     28.96 o
 -17   3   4      237.71      322.78     26.57 o
 -15   3   4     1301.77     1217.34     59.95 o
 -13   3   4     5248.90     5389.01     62.05 o
 -11   3   4     7443.22     7600.21     82.19 o
  -9   3   4    16706.57    15467.22    140.37 o
  -7   3   4    29474.01    29820.30    252.01 o
  -5   3   4    10001.40     9866.27     95.28 o
  -3   3   4    62456.48    61049.46    508.28 o
  -1   3   4    15539.21    17145.53    144.47 o
   1   3   4      401.28      596.51     13.28 o
   3   3   4     1058.23      961.63     16.49 o
   5   3   4       31.73       74.82      7.69 o
   7   3   4     2061.26     2176.40     24.14 o
   9   3   4     2903.99     2931.32     35.73 o
  11   3   4     3757.66     3650.21     48.02 o
  13   3   4     3005.84     3170.97     45.45 o
  15   3   4     1999.24     2006.95     44.54 o
  17   3   4      929.68      874.63     41.76 o
  19   3   4       58.73      119.50     47.72 o
 -24   4   4       36.80      117.50     76.50 o
 -22   4   4      104.15      -64.49     64.49 o
 -20   4   4        0.70        3.14     37.56 o
 -18   4   4      283.33      327.81     30.21 o
 -16   4   4       89.32       74.92     24.22 o
 -14   4   4     1077.86     1078.10     31.47 o
 -12   4   4      257.16      245.66     13.28 o
 -10   4   4     1673.67     1610.52     25.15 o
  -8   4   4    10382.72    11064.60    108.12 o
  -6   4   4     2807.25     2793.45     29.47 o
  -4   4   4      613.94      981.84     14.84 o
  -2   4   4     3247.03     3437.17     43.41 o
   0   4   4     6380.29     7424.24     64.69 o
   2   4   4       29.79       16.86      4.94 o
   4   4   4      353.05      352.62      9.38 o
   6   4   4      274.53      262.40     11.86 o
   8   4   4      560.74      548.34     14.50 o
  10   4   4     1285.48     1266.98     27.14 o
  12   4   4       69.31       64.79     15.47 o
  14   4   4       10.63       18.35     17.07 o
  16   4   4     1859.58     1874.46     48.31 o
  18   4   4      180.97      202.76     35.97 o
 -23   5   4       65.93       46.82     67.32 o
 -21   5   4       26.98        3.53     57.95 o
 -19   5   4       57.92       42.01     40.04 o
 -17   5   4        3.90        8.70     24.85 o
 -15   5   4       20.91        8.63     22.64 o
 -13   5   4     1915.89     2031.28     42.19 o
 -11   5   4     2651.10     2643.52     63.42 o
  -9   5   4      581.69      439.92     14.63 o
  -7   5   4    12254.97    12665.46    123.36 o
  -5   5   4     5343.34     5391.77     52.48 o
  -3   5   4     6898.03     6498.71     61.62 o
  -1   5   4     2109.60     2231.43     28.40 o
   1   5   4     1116.15     1072.78     17.47 o
   3   5   4      259.73      261.25     14.46 o
   5   5   4      778.84      726.62     14.07 o
   7   5   4      211.67      224.83     11.46 o
   9   5   4      327.52      296.07     14.52 o
  11   5   4     3250.58     3115.95     54.32 o
  13   5   4     1326.78     1360.02     38.94 o
  15   5   4       13.99       32.74     20.33 o
  17   5   4      374.34      391.14     37.94 o
  19   5   4      156.06      249.72     71.65 o
 -24   6   4       41.95      -72.26     80.04 o
 -22   6   4       39.61      106.01     68.73 o
 -20   6   4       41.60       82.11     46.52 o
 -18   6   4        8.58       48.84     37.22 o
 -16   6   4      575.56      461.04     51.25 o
 -14   6   4     1483.61     1367.29     45.37 o
 -12   6   4     3601.26     3709.55     63.38 o
 -10   6   4     6383.19     5990.19     73.89 o
  -8   6   4     9375.38     9266.46    109.38 o
  -6   6   4    12605.30    13113.94    120.65 o
  -4   6   4    11051.21    10455.62     92.32 o
  -2   6   4     9518.34     9562.51     89.20 o
   0   6   4     1957.38     2196.42     27.65 o
   2   6   4      638.74      588.21     13.87 o
   4   6   4      527.95      517.67     15.63 o
   6   6   4     1269.53     1190.62     29.48 o
   8   6   4      976.58     1053.35     24.92 o
  10   6   4     1694.21     1671.07     35.07 o
  12   6   4     2432.87     2336.08     63.86 o
  14   6   4      615.85      644.62     30.50 o
  16   6   4      819.49      809.05     53.60 o
  18   6   4      520.16      457.68     57.63 o
 -23   7   4       11.70      178.45     87.28 o
 -21   7   4        1.96      -66.43     66.43 o
 -19   7   4      117.20      108.40     47.48 o
 -17   7   4      222.71      208.41     41.40 o
 -15   7   4        4.79        0.36     26.40 o
 -13   7   4       61.94       71.27     25.30 o
 -11   7   4     3964.98     3910.18     77.15 o
  -9   7   4     1236.59     1218.36     42.95 o
  -7   7   4      691.02      682.39     17.61 o
  -5   7   4     2558.88     2532.90     35.92 o
  -3   7   4      477.76      512.57     12.23 o
  -1   7   4      704.84      742.12     16.04 o
   1   7   4      411.84      428.86     11.02 o
   3   7   4        4.37       -1.68     10.94 o
   5   7   4       13.30        0.99     11.34 o
   7   7   4       41.21       40.47     16.47 o
   9   7   4        1.14        9.63     18.60 o
  11   7   4       11.98       17.77     20.50 o
  13   7   4       76.30       51.87     24.45 o
  15   7   4      256.26      236.15     52.41 o
  17   7   4        7.17       78.17     53.65 o
 -22   8   4       63.91       73.32     74.03 o
 -20   8   4       57.91      -12.43     48.17 o
 -18   8   4       59.53       14.66     57.33 o
 -16   8   4      216.81      259.19     42.23 o
 -14   8   4      402.23      418.69     32.63 o
 -12   8   4     3441.25     3432.96     73.67 o
 -10   8   4       84.15      115.93     33.53 o
  -8   8   4      578.57      584.76     39.12 o
  -6   8   4    10174.21    10195.77    131.70 o
  -4   8   4     1749.48     1724.24     28.76 o
  -2   8   4      467.56      560.16     16.60 o
   0   8   4     3512.93     3523.40     41.45 o
   2   8   4      212.95      202.60     17.56 o
   4   8   4      704.02      620.64     22.79 o
   6   8   4      151.06      111.80     15.98 o
   8   8   4       42.10       74.03     16.38 o
  10   8   4      744.41      702.77     29.98 o
  12   8   4     1365.31     1266.97     49.49 o
  14   8   4      195.43      247.37     36.85 o
  16   8   4      108.05       97.38     62.10 o
 -21   9   4      121.01       87.11     85.87 o
 -19   9   4       37.79       65.90     48.57 o
 -17   9   4        1.98        4.52     67.67 o
 -15   9   4      392.25      310.94     46.34 o
 -13   9   4      814.80      801.27     64.76 o
 -11   9   4     3304.00     3076.26     69.58 o
  -9   9   4     2642.92     2627.97     63.14 o
  -7   9   4     2497.88     2473.03     67.15 o
  -5   9   4     4205.65     4309.02     72.49 o
  -3   9   4     1199.56     1275.21     28.74 o
  -1   9   4     5358.95     5161.68     62.10 o
   1   9   4      757.84      775.84     22.90 o
   3   9   4      162.25      119.52     16.65 o
   5   9   4       18.90       24.03     16.53 o
   7   9   4      286.42      310.70     20.74 o
   9   9   4      475.08      536.97     44.47 o
  11   9   4      575.50      564.20     40.38 o
  13   9   4      706.24      770.61     93.82 o
  15   9   4      383.38      458.65     59.96 o
 -18  10   4       35.28       -5.95     51.38 o
 -16  10   4       94.89      169.48     52.16 o
 -14  10   4      176.41       93.48     76.59 o
 -12  10   4      164.26      131.00     40.53 o
 -10  10   4      117.42      108.54     30.05 o
  -8  10   4       35.60       37.28     23.82 o
  -6  10   4      190.66      155.65     23.90 o
  -4  10   4       79.26       74.30     21.95 o
  -2  10   4      137.32      111.50     31.19 o
   0  10   4      116.21       80.14     20.55 o
   2  10   4       66.95       53.58     20.15 o
   4  10   4       92.92      113.38     22.42 o
   6  10   4       21.37       28.95     22.35 o
   8  10   4       11.33      -25.68     25.68 o
  10  10   4        0.08      -12.44     43.02 o
  12  10   4        0.18      -52.08     52.08 o
  14  10   4       26.17      -54.16     56.84 o
 -17  11   4        0.20       58.98     50.66 o
 -15  11   4       91.52       32.23     49.20 o
 -13  11   4       69.30       68.87     46.13 o
 -11  11   4      303.63      317.58     47.82 o
  -9  11   4      479.98      511.61     37.58 o
  -7  11   4     1091.46     1231.76    110.59 o
  -5  11   4     1549.48     1562.17     54.29 o
  -3  11   4      218.40      213.43     26.30 o
  -1  11   4      552.88      663.70     33.66 o
   1  11   4      587.89      600.64     32.78 o
   3  11   4        0.49      -16.89     27.12 o
   5  11   4      294.33      325.57     31.75 o
   7  11   4       92.70       95.84     48.41 o
   9  11   4       52.17      142.04     52.85 o
  11  11   4      393.79      386.68     70.06 o
 -14  12   4      356.36      299.48     84.63 o
 -12  12   4      377.55      316.44     70.85 o
 -10  12   4      499.56      428.28     77.74 o
  -8  12   4      923.35      833.66     58.84 o
  -6  12   4      725.45      726.16     44.28 o
  -4  12   4      807.95      878.50     64.63 o
  -2  12   4      535.70      558.06     33.68 o
   0  12   4       71.68       51.32     29.76 o
   2  12   4      466.04      493.74     33.74 o
   4  12   4       87.10      173.93     33.42 o
   6  12   4      778.14      717.16     47.35 o
   8  12   4        5.86       -0.91     40.43 o
  10  12   4       13.84       -5.63     57.96 o
 -11  13   4        2.22      -28.62     78.45 o
  -9  13   4        0.95      -65.37     65.37 o
  -7  13   4       12.25      -51.42     51.42 o
  -5  13   4       10.08      -36.27     36.27 o
  -3  13   4       41.55       10.29     36.46 o
  -1  13   4        1.01      -10.68     31.10 o
   1  13   4       22.75       -6.05     34.86 o
   3  13   4        2.10      -25.70     33.90 o
   5  13   4       50.04        5.68     39.19 o
   7  13   4      197.84      223.93     48.03 o
  -6  14   4      328.21      469.46     58.58 o
  -4  14   4       91.23       92.83     51.41 o
  -2  14   4      202.66      229.06     44.93 o
   0  14   4      116.61      172.53     43.62 o
   2  14   4        0.86      -24.09     40.81 o
 -25   1   5       87.31        6.01     65.73 o
 -23   1   5       15.19      -56.36     56.36 o
 -21   1   5     2782.23     2808.37     68.76 o
 -19   1   5      473.26      591.71     41.54 o
 -17   1   5      564.77      634.49     38.85 o
 -15   1   5     5499.99     5265.11    116.47 o
 -13   1   5     8985.68     9644.05    103.27 o
 -11   1   5    14642.39    14512.16    126.12 o
  -9   1   5     5188.97     4866.98     64.61 o
  -7   1   5     3315.73     3737.15     41.42 o
  -5   1   5      289.33      213.27      6.35 o
  -3   1   5        3.09       22.15      3.07 o
  -1   1   5     3914.60     3634.08     37.98 o
   1   1   5      760.17      661.91     19.10 o
   3   1   5    23124.40    25302.99    254.96 o
   5   1   5    14269.14    13955.45    142.05 o
   7   1   5     4878.82     4755.20     45.56 o
   9   1   5     6415.18     6233.78     63.74 o
  11   1   5     3023.90     2920.02     37.99 o
  13   1   5     1744.24     1836.94     30.53 o
  15   1   5      240.22      247.35     16.44 o
  17   1   5       35.79       42.59     22.40 o
  19   1   5        0.97      -28.67     38.70 o
 -26   2   5        5.41       73.50     71.91 o
 -24   2   5       63.85      125.62     65.90 o
 -22   2   5      371.10      420.40     45.97 o
 -20   2   5      315.61      338.26     31.12 o
 -18   2   5      921.61     1081.38     41.34 o
 -16   2   5     4886.08     4683.14    109.01 o
 -14   2   5     4595.82     4566.51     54.49 o
 -12   2   5     9217.09     9085.14     85.82 o
 -10   2   5     4075.44     3701.99     38.12 o
  -8   2   5     2324.21     2649.82     31.78 o
  -6   2   5     4549.65     5061.34     54.08 o
  -4   2   5        6.53       20.59      4.51 o
  -2   2   5      606.86      507.15     18.30 o
   0   2   5     3552.26     3460.77     37.10 o
   2   2   5    10514.79    11470.24    138.88 o
   4   2   5     7705.52     7352.56     71.48 o
   6   2   5     7541.25     7532.90     79.23 o
   8   2   5     8420.72     8506.80     90.43 o
  10   2   5     2320.12     2203.78     30.40 o
  12   2   5     2340.39     2385.86     35.63 o
  14   2   5      683.67      701.72     21.86 o
  16   2   5      107.29      106.94     21.03 o
  18   2   5       80.29       92.94     28.03 o
 -25   3   5        3.60       -1.94     67.49 o
 -23   3   5       19.75       44.17     60.25 o
 -21   3   5        3.84       31.75     36.26 o
 -19   3   5       11.99        9.53     27.54 o
 -17   3   5       96.10      122.13     23.24 o
 -15   3   5      173.38      146.18     21.68 o
 -13   3   5       41.76       28.99     11.80 o
 -11   3   5       50.84       60.94      8.33 o
  -9   3   5     1940.77     2274.58     33.52 o
  -7   3   5      203.92      270.59      9.88 o
  -5   3   5     3375.36     4109.28     45.04 o
  -3   3   5     1028.27     1231.64     29.40 o
  -1   3   5       16.85       79.64      6.18 o
   1   3   5      243.53      243.99      8.14 o
   3   3   5      832.18      854.81     14.13 o
   5   3   5      235.03      238.14      9.72 o
   7   3   5        9.13       29.74      6.30 o
   9   3   5      540.13      497.55     14.24 o
  11   3   5      197.26      237.86     14.35 o
  13   3   5      144.44      140.38     14.82 o
  15   3   5      287.17      245.39     21.95 o
  17   3   5       55.58       36.65     31.27 o
  19   3   5      243.02      261.53     51.99 o
 -24   4   5       51.19       88.87     66.79 o
 -22   4   5       60.25       61.16     43.36 o
 -20   4   5      441.56      568.36     46.47 o
 -18   4   5     2142.41     2252.87     58.34 o
 -16   4   5     2328.16     2188.79     55.82 o
 -14   4   5     2228.28     2369.76     46.35 o
 -12   4   5     9902.69    10086.52    108.01 o
 -10   4   5     4220.45     3890.77     43.47 o
  -8   4   5    10516.53    11210.26    109.64 o
  -6   4   5     3457.95     3751.56     42.84 o
  -4   4   5     2005.89     2470.39     29.79 o
  -2   4   5      305.67      196.00      6.70 o
   0   4   5     3912.57     3850.23     37.52 o
   2   4   5     3731.97     4136.98     42.76 o
   4   4   5     5693.02     5248.87     50.11 o
   6   4   5    13416.10    12977.89    134.77 o
   8   4   5     7396.40     7285.38     86.28 o
  10   4   5     1448.61     1326.61     26.44 o
  12   4   5     2093.11     2113.50     39.90 o
  14   4   5      217.08      230.11     18.99 o
  16   4   5      240.58      280.64     33.94 o
  18   4   5       86.43       95.80     36.01 o
 -25   5   5       16.88      -18.20     71.73 o
 -23   5   5       40.77      102.30     74.56 o
 -21   5   5      213.31      271.67     45.97 o
 -19   5   5     1332.64     1404.17     65.73 o
 -17   5   5      717.75      740.16     35.20 o
 -15   5   5     1173.83     1156.98     72.66 o
 -13   5   5     7648.49     7729.92    130.28 o
 -11   5   5     3826.82     3730.66     43.24 o
  -9   5   5       34.51       33.55      8.54 o
  -7   5   5     1937.43     2277.53     28.26 o
  -5   5   5     2165.06     2299.47     29.66 o
  -3   5   5      358.65      334.76     13.25 o
  -1   5   5      489.04      372.88     10.15 o
   1   5   5     4818.26     5092.83     48.85 o
   3   5   5     3735.15     3654.74     37.32 o
   5   5   5     7206.81     6882.13     70.03 o
   7   5   5     3111.30     3239.04     43.60 o
   9   5   5      287.11      280.73     17.37 o
  11   5   5     4631.59     4690.61    108.48 o
  13   5   5     1613.94     1595.41     42.17 o
  15   5   5        9.98        0.01     20.96 o
  17   5   5       45.76       51.57     33.62 o
 -24   6   5       40.09      -75.09     78.62 o
 -22   6   5        2.23      -52.48     65.37 o
 -20   6   5        0.28      -39.30     42.85 o
 -18   6   5        1.29       18.32     34.54 o
 -16   6   5       94.20      100.14     26.88 o
 -14   6   5        3.43        5.84     23.13 o
 -12   6   5     1225.11     1230.93     57.52 o
 -10   6   5      157.07      122.96     20.27 o
  -8   6   5      297.50      326.04     13.05 o
  -6   6   5       46.31       55.74      8.66 o
  -4   6   5      201.24      245.54     12.07 o
  -2   6   5      613.58      712.01     14.37 o
   0   6   5       42.81       47.20      7.01 o
   2   6   5      903.27      894.11     17.64 o
   4   6   5      486.27      422.08     12.65 o
   6   6   5       57.66       59.80     10.62 o
   8   6   5      645.72      623.35     21.05 o
  10   6   5      191.14      197.25     18.23 o
  12   6   5       17.44        4.32     24.69 o
  14   6   5       96.96      100.62     25.12 o
  16   6   5       16.32      -32.15     33.44 o
 -23   7   5       29.65       19.79     82.69 o
 -21   7   5      108.25       76.57     88.34 o
 -19   7   5      270.03      319.80     49.00 o
 -17   7   5     2463.60     2323.96    136.14 o
 -15   7   5     1457.32     1397.55     49.25 o
 -13   7   5      412.26      510.83     30.50 o
 -11   7   5     6970.52     6647.07    116.45 o
  -9   7   5     4995.48     5076.73     79.38 o
  -7   7   5      612.33      880.10     25.09 o
  -5   7   5      315.84      312.07     13.26 o
  -3   7   5      133.09      125.49     10.53 o
  -1   7   5      662.62      542.25     13.96 o
   1   7   5     2615.42     2575.25     33.19 o
   3   7   5     2757.41     2743.96     36.86 o
   5   7   5     2849.40     2644.88     36.97 o
   7   7   5     6576.34     6469.44     87.97 o
   9   7   5     2044.50     1891.18     43.13 o
  11   7   5      554.67      516.32     27.82 o
  13   7   5      688.04      692.00     31.99 o
  15   7   5      157.27      121.21     45.81 o
 -22   8   5       54.26      -10.78     73.15 o
 -20   8   5      122.13      148.25     50.70 o
 -18   8   5      205.43      166.83     44.59 o
 -16   8   5     2205.66     2151.98     78.80 o
 -14   8   5     1273.30     1327.59     49.48 o
 -12   8   5       25.18       60.22     25.05 o
 -10   8   5     1528.51     1407.16     44.95 o
  -8   8   5      353.09      441.08     27.72 o
  -6   8   5      727.07      762.90     21.45 o
  -4   8   5      110.01      132.40     13.04 o
  -2   8   5     1132.44      859.45     24.22 o
   0   8   5      370.64      331.12     16.29 o
   2   8   5     1700.27     1621.18     30.74 o
   4   8   5     1098.23     1035.59     26.69 o
   6   8   5     1156.75     1194.07     28.63 o
   8   8   5     1624.63     1599.04     42.41 o
  10   8   5      914.97      847.64     34.12 o
  12   8   5      146.64       98.36     32.39 o
  14   8   5      416.53      434.89     41.17 o
 -21   9   5      116.98      162.53     54.16 o
 -19   9   5        1.82      -15.95     56.19 o
 -17   9   5      228.32      238.82     48.91 o
 -15   9   5       17.35       21.68     40.80 o
 -13   9   5       58.92      104.37     30.03 o
 -11   9   5      483.03      470.21     34.27 o
  -9   9   5      119.85      146.17     31.66 o
  -7   9   5      138.86      207.75     27.71 o
  -5   9   5       90.12       39.07     16.92 o
  -3   9   5      105.72      110.35     17.85 o
  -1   9   5       43.19       16.83     15.28 o
   1   9   5      251.45      292.76     18.55 o
   3   9   5      177.62      198.81     17.66 o
   5   9   5       90.42       68.92     20.87 o
   7   9   5      136.64      144.98     20.49 o
   9   9   5      100.34       59.90     32.03 o
  11   9   5       46.95       41.76     33.90 o
  13   9   5       17.83       -6.38     62.64 o
 -18  10   5      275.59      276.05     55.00 o
 -16  10   5      680.93      576.95     53.72 o
 -14  10   5      633.80      797.11    109.81 o
 -12  10   5      732.29      918.06     58.10 o
 -10  10   5     1574.02     1472.79     52.87 o
  -8  10   5      445.89      519.34     55.21 o
  -6  10   5      732.81      792.04     38.36 o
  -4  10   5       28.88       19.77     22.27 o
  -2  10   5      560.37      394.91     23.52 o
   0  10   5      321.15      273.21     23.26 o
   2  10   5      884.84      921.12     46.09 o
   4  10   5     1080.09     1020.35     32.95 o
   6  10   5     1421.88     1431.35     44.69 o
   8  10   5      923.59      979.51     38.09 o
  10  10   5      924.17      966.71     64.15 o
  12  10   5      224.64      219.19     85.52 o
 -17  11   5      183.56       60.39     71.03 o
 -15  11   5      137.07       81.98     66.61 o
 -13  11   5      277.59      265.91     67.32 o
 -11  11   5      126.80      142.02     42.33 o
  -9  11   5      117.49      132.78     40.60 o
  -7  11   5      218.67      260.82     37.24 o
  -5  11   5        4.76       19.25     31.20 o
  -3  11   5       93.18       73.50     28.82 o
  -1  11   5       47.32       74.28     25.72 o
   1  11   5      719.30      744.64     36.07 o
   3  11   5      571.42      632.54     34.04 o
   5  11   5       63.48       96.11     35.66 o
   7  11   5      306.81      242.29     39.26 o
   9  11   5      402.78      380.37     55.03 o
  11  11   5      169.77      180.36     59.94 o
 -14  12   5      175.46      255.49     82.69 o
 -12  12   5       35.86      -46.82     64.67 o
 -10  12   5      112.13      128.80     69.44 o
  -8  12   5       49.75      128.06     43.29 o
  -6  12   5       40.01       79.69     34.85 o
  -4  12   5       40.11       17.68     35.95 o
  -2  12   5       39.20       44.26     29.46 o
   0  12   5       28.86       37.11     31.75 o
   2  12   5      490.83      576.70     50.24 o
   4  12   5       31.62      -20.93     37.38 o
   6  12   5        4.22      -27.40     36.79 o
   8  12   5       56.05       72.86     42.14 o
 -11  13   5      196.85      271.92     83.22 o
  -9  13   5      485.82      640.66     87.81 o
  -7  13   5       85.92       96.75     51.60 o
  -5  13   5       19.51       53.89     37.37 o
  -3  13   5       44.78       87.30     57.76 o
  -1  13   5       18.29      -14.27     33.21 o
   1  13   5     1224.02     1304.16     49.13 o
   3  13   5      179.75      186.45     41.32 o
   5  13   5       17.33       -4.96     41.55 o
  -6  14   5        0.89      -35.02     64.75 o
  -4  14   5        7.49       36.55     43.44 o
  -2  14   5        3.20      -40.99     40.99 o
   0  14   5      110.68       86.26     44.49 o
 -26   0   6     1262.92     1194.39    100.89 o
 -22   0   6       30.26      -52.65     52.65 o
 -20   0   6     2981.33     2925.36    122.27 o
 -18   0   6     1819.49     1712.42     83.93 o
 -16   0   6     2577.84     2311.03     91.88 o
 -14   0   6     1491.61     1682.26     35.40 o
 -12   0   6       65.04       19.98     11.14 o
 -10   0   6     2498.44     2854.88     52.84 o
  -8   0   6     3865.85     3703.72     63.68 o
  -6   0   6     3510.56     3281.39     55.73 o
  -4   0   6     7976.02     7639.92    119.74 o
  -2   0   6    60287.21    60435.20   1567.19 o
   0   0   6    24127.58    24747.76    466.58 o
   2   0   6     5175.27     4636.05     74.42 o
   4   0   6    24211.86    23725.30    362.81 o
   6   0   6     4889.43     4791.00     55.25 o
   8   0   6     1480.26     1510.95     28.61 o
  10   0   6      148.46      149.45     22.08 o
  12   0   6        0.19       -9.22     16.57 o
  14   0   6       71.75       79.50     20.87 o
  16   0   6       91.41       84.55     34.81 o
  18   0   6      406.96      506.96     44.04 o
 -25   1   6        5.24       35.16     71.56 o
 -23   1   6        5.69      -49.47     62.37 o
 -21   1   6     1546.19     1473.63     87.02 o
 -19   1   6      415.87      399.97     57.51 o
 -17   1   6        8.39       14.45     28.72 o
 -15   1   6      737.70      666.31     33.47 o
 -13   1   6       28.32       55.24      8.94 o
 -11   1   6      270.42      313.65     14.87 o
  -9   1   6       19.69       23.97      7.31 o
  -7   1   6       39.37       20.46      5.59 o
  -5   1   6     5744.11     6374.73     66.22 o
  -3   1   6    16294.63    17190.71    228.26 o
  -1   1   6     2639.13     2607.30     30.83 o
   1   1   6     1066.32     1076.73     31.27 o
   3   1   6     7144.06     7370.29     76.45 o
   5   1   6     1035.18     1146.82     25.02 o
   7   1   6      813.33      836.14     14.67 o
   9   1   6      616.04      591.39     13.42 o
  11   1   6       13.91        1.65     11.33 o
  13   1   6        1.25        6.21     12.84 o
  15   1   6       21.48       11.82     17.11 o
  17   1   6      144.80      167.03     23.63 o
 -26   2   6       92.65       63.43     79.68 o
 -24   2   6      100.42      -32.69     62.37 o
 -22   2   6       61.04       32.07     38.96 o
 -20   2   6      513.17      587.84     40.11 o
 -18   2   6      838.00      803.77     39.82 o
 -16   2   6      786.81      719.13     30.33 o
 -14   2   6      402.50      479.50     21.61 o
 -12   2   6       44.85       31.96      8.48 o
 -10   2   6      965.44      985.22     19.65 o
  -8   2   6       99.63      172.44      8.04 o
  -6   2   6     3772.51     3778.68     41.68 o
  -4   2   6     2393.05     2295.13     29.62 o
  -2   2   6     9323.90     9396.80    120.84 o
   0   2   6    15387.22    16456.72    197.55 o
   2   2   6      794.42      589.26     17.55 o
   4   2   6     3038.35     2787.02     57.06 o
   6   2   6     1544.53     1584.24     30.12 o
   8   2   6      439.32      455.46     12.16 o
  10   2   6      104.98       95.41     11.02 o
  12   2   6      105.74      126.96     14.75 o
  14   2   6      512.09      495.47     20.84 o
  16   2   6      124.66      122.30     20.14 o
  18   2   6        3.99       14.72     27.96 o
 -25   3   6      119.43      192.59     77.92 o
 -23   3   6      504.93      464.56     48.60 o
 -21   3   6      904.13      877.26     43.43 o
 -19   3   6     1070.60     1164.74     46.93 o
 -17   3   6     2099.67     1874.52     50.07 o
 -15   3   6      431.23      444.08     26.66 o
 -13   3   6     1457.51     1506.66     25.68 o
 -11   3   6      551.88      476.84     16.18 o
  -9   3   6     9537.54     9567.48    100.78 o
  -7   3   6     3582.91     3552.68     40.71 o
  -5   3   6     4472.03     4403.63     48.01 o
  -3   3   6    18147.67    17553.43    156.42 o
  -1   3   6    20541.15    19584.89    213.51 o
   1   3   6    14405.37    14325.78    145.18 o
   3   3   6    16747.59    16759.60    183.57 o
   5   3   6     7198.97     6908.24     79.35 o
   7   3   6     2383.57     2443.63     33.85 o
   9   3   6       17.19        7.39      9.86 o
  11   3   6      387.11      385.98     16.56 o
  13   3   6      183.65      194.01     18.86 o
  15   3   6      973.71     1018.43     32.75 o
  17   3   6      198.25      226.00     35.22 o
 -24   4   6       57.69      101.06     64.31 o
 -22   4   6       45.96       29.16     44.60 o
 -20   4   6       56.69       47.38     29.57 o
 -18   4   6      622.77      563.29     33.23 o
 -16   4   6       61.18       54.69     23.14 o
 -14   4   6      404.14      489.53     36.20 o
 -12   4   6        2.43        8.39      6.86 o
 -10   4   6      304.85      383.45     11.73 o
  -8   4   6     1054.69      988.35     31.66 o
  -6   4   6     1064.39     1142.16     18.56 o
  -4   4   6     4809.68     4671.18     55.72 o
  -2   4   6     3526.39     3746.59     37.16 o
   0   4   6     1614.98     1668.17     20.58 o
   2   4   6      784.46      886.01     16.26 o
   4   4   6       30.18       42.67      8.25 o
   6   4   6     6048.20     6195.34     73.47 o
   8   4   6      827.25      818.70     19.39 o
  10   4   6      739.42      702.94     20.35 o
  12   4   6       23.05       29.26     16.56 o
  14   4   6      193.94      148.94     18.83 o
  16   4   6       43.10       50.47     34.18 o
 -25   5   6       44.99      -65.02     78.80 o
 -23   5   6      141.81      146.16     51.72 o
 -21   5   6      396.30      508.86     51.71 o
 -19   5   6       84.35       72.25     31.09 o
 -17   5   6     1068.60     1013.54     39.92 o
 -15   5   6     1160.68     1219.51     42.43 o
 -13   5   6      115.78      124.53     21.99 o
 -11   5   6        8.51       13.21     12.36 o
  -9   5   6      271.71      252.71     13.46 o
  -7   5   6      182.40      159.82     10.20 o
  -5   5   6     4419.53     4554.34     51.54 o
  -3   5   6     2601.17     2315.37     28.19 o
  -1   5   6     3004.01     2885.39     30.81 o
   1   5   6     9007.42     9361.67     82.07 o
   3   5   6     5437.31     5037.91     52.62 o
   5   5   6      282.37      329.60     14.66 o
   7   5   6     1387.32     1470.31     26.63 o
   9   5   6     1195.00     1068.96     24.99 o
  11   5   6      187.86      166.25     18.24 o
  13   5   6       26.06       24.73     21.80 o
  15   5   6      116.04      126.91     22.79 o
  17   5   6      102.06      117.37     35.99 o
 -24   6   6      193.25      153.19     83.22 o
 -22   6   6      422.34      429.27     56.59 o
 -20   6   6      437.57      527.37     79.24 o
 -18   6   6      522.09      523.37     36.03 o
 -16   6   6     1356.82     1388.88     47.93 o
 -14   6   6      383.33      405.95     28.58 o
 -12   6   6       11.79       20.53     21.31 o
 -10   6   6      202.67      167.72     14.84 o
  -8   6   6     2204.05     1775.21     29.47 o
  -6   6   6     1668.43     1734.24     27.48 o
  -4   6   6     8010.54     7796.61     95.37 o
  -2   6   6     9391.77     8594.91     86.56 o
   0   6   6     7651.84     7696.46     78.19 o
   2   6   6    10634.45    10485.22    104.00 o
   4   6   6     2464.81     2254.54     29.62 o
   6   6   6     2453.29     2562.44     35.18 o
   8   6   6     1810.43     1789.47     35.07 o
  10   6   6       21.95        4.43     18.65 o
  12   6   6        4.39        6.07     23.29 o
  14   6   6       35.02        4.06     24.81 o
  16   6   6       67.28      119.35     39.13 o
 -23   7   6        1.90      -68.73     68.73 o
 -21   7   6      415.01      306.77     53.00 o
 -19   7   6       85.02       -3.03     40.73 o
 -17   7   6      779.32      786.31     51.49 o
 -15   7   6       82.07       71.97     28.06 o
 -13   7   6      200.46      241.32     26.40 o
 -11   7   6      534.31      466.77     28.48 o
  -9   7   6       22.07       61.40     17.01 o
  -7   7   6      544.42      508.98     18.91 o
  -5   7   6     1279.84     1193.14     23.12 o
  -3   7   6     1015.52     1006.66     27.33 o
  -1   7   6       45.38       87.03     11.65 o
   1   7   6      575.62      627.62     16.83 o
   3   7   6      484.25      438.06     15.49 o
   5   7   6     1252.72     1194.47     25.59 o
   7   7   6       50.81       57.53     15.81 o
   9   7   6        3.73      -19.47     19.47 o
  11   7   6      220.69      197.10     24.24 o
  13   7   6        4.15      -24.67     24.67 o
  15   7   6        3.80      -33.68     35.05 o
 -22   8   6      393.48      489.23     62.97 o
 -20   8   6       43.40       96.00     63.96 o
 -18   8   6       26.40       52.18     46.57 o
 -16   8   6     1665.83     1588.53     57.17 o
 -14   8   6      289.51      397.19     38.86 o
 -12   8   6       46.96       38.16     25.72 o
 -10   8   6      290.24      375.12     50.52 o
  -8   8   6      118.80       65.03     18.56 o
  -6   8   6     2167.04     2037.11     34.97 o
  -4   8   6     1083.07     1009.77     35.24 o
  -2   8   6      785.30      750.30     21.23 o
   0   8   6     2540.24     2533.86     39.71 o
   2   8   6     3933.05     3719.87     52.09 o
   4   8   6      584.82      541.79     21.51 o
   6   8   6      136.82      196.84     18.82 o
   8   8   6      414.29      380.24     25.14 o
  10   8   6        0.69       45.26     23.69 o
  12   8   6        4.58      -32.91     35.97 o
  14   8   6       80.24       74.79     36.77 o
 -21   9   6      216.08      216.78     56.60 o
 -19   9   6      224.67      308.04     53.79 o
 -17   9   6      163.39      170.07     45.26 o
 -15   9   6      229.86      268.33     34.89 o
 -13   9   6        4.81      -24.91     32.52 o
 -11   9   6      238.04      298.71     32.47 o
  -9   9   6       90.81       52.81     36.23 o
  -7   9   6     3799.49     3159.98     85.76 o
  -5   9   6      678.66      713.70     28.23 o
  -3   9   6     1965.35     1949.29     35.84 o
  -1   9   6     3738.79     3547.91     52.19 o
   1   9   6     2851.53     2959.38     46.73 o
   3   9   6     2038.39     1915.61     44.64 o
   5   9   6     1433.13     1449.02     36.38 o
   7   9   6      275.16      305.49     23.28 o
   9   9   6      175.43      203.75     32.69 o
  11   9   6      149.40      167.28     36.75 o
  13   9   6       54.67       30.43     67.00 o
 -20  10   6        0.06      -80.74     80.74 o
 -18  10   6        3.20       63.51     48.41 o
 -16  10   6        1.31      -45.66     45.66 o
 -14  10   6        1.47      -34.01     34.01 o
 -12  10   6       48.96       21.14     40.02 o
 -10  10   6       68.50       52.76     37.92 o
  -8  10   6      388.18      260.18     39.44 o
  -6  10   6       17.09      -23.29     37.18 o
  -4  10   6       47.06       26.56     22.86 o
  -2  10   6      350.43      345.38     24.35 o
   0  10   6       36.58       41.94     20.98 o
   2  10   6       75.42       64.81     22.63 o
   4  10   6      139.57      160.65     35.69 o
   6  10   6       61.27       47.43     26.46 o
   8  10   6       48.47       42.14     33.37 o
  10  10   6       50.04       53.91     35.53 o
 -17  11   6      154.20       41.52     80.92 o
 -15  11   6      200.33      239.94     71.56 o
 -13  11   6       15.61       28.80     61.66 o
 -11  11   6       19.37       -1.21     42.30 o
  -9  11   6       62.83       64.74     43.23 o
  -7  11   6      241.35      237.38     44.64 o
  -5  11   6      940.88     1003.51     43.03 o
  -3  11   6      379.91      345.69     30.74 o
  -1  11   6      188.69      229.99     29.36 o
   1  11   6     1325.00     1407.73     48.84 o
   3  11   6      461.74      376.66     36.92 o
   5  11   6      167.59      139.65     36.82 o
   7  11   6      282.82      268.94     39.46 o
   9  11   6        0.52      -43.97     54.77 o
 -14  12   6       11.09      -75.62     75.62 o
 -12  12   6        5.28       84.63     67.49 o
 -10  12   6       61.96       47.58     49.22 o
  -8  12   6       86.36       53.84     77.92 o
  -6  12   6       74.86       65.02     40.60 o
  -4  12   6     1682.84     1591.50     58.85 o
  -2  12   6      590.16      577.27     36.07 o
   0  12   6      151.79      171.73     32.00 o
   2  12   6     1234.24     1307.16     52.51 o
   4  12   6      346.73      413.64     44.17 o
   6  12   6      126.73      166.35     56.32 o
 -11  13   6       51.76      157.60     71.73 o
  -9  13   6       21.08      -26.15     72.09 o
  -7  13   6       27.06      -20.89    106.36 o
  -5  13   6      180.80      185.70     40.15 o
  -3  13   6       76.13       40.96     38.47 o
  -1  13   6       28.05       28.15     34.91 o
   1  13   6      403.94      424.03     44.26 o
   3  13   6       21.36       66.12     41.84 o
 -27   1   7       18.03       51.42     73.15 o
 -25   1   7      268.63      231.10     68.91 o
 -23   1   7      379.39      333.79     37.78 o
 -21   1   7      145.97      121.43     30.49 o
 -19   1   7       22.17       24.12     43.73 o
 -17   1   7      229.09      318.63     31.66 o
 -15   1   7      878.05      883.85     41.35 o
 -13   1   7     2804.51     2959.18     43.64 o
 -11   1   7     5961.00     5907.07     65.58 o
  -9   1   7     5391.38     4822.04     58.01 o
  -7   1   7    21486.23    22663.52    228.59 o
  -5   1   7    27017.89    27445.31    298.05 o
  -3   1   7     1210.71      623.28     16.88 o
  -1   1   7     9578.48    10016.05    110.25 o
   1   1   7     2511.24     2811.00     49.59 o
   3   1   7      746.25      642.78     11.48 o
   5   1   7      283.03      271.30      9.30 o
   7   1   7      773.27      679.29     14.13 o
   9   1   7     1030.71     1044.13     18.24 o
  11   1   7      975.77      955.98     20.27 o
  13   1   7     1107.49     1141.59     27.22 o
  15   1   7     1133.04     1230.10     31.97 o
  17   1   7       57.47       47.85     25.30 o
 -26   2   7      253.50      262.02     83.75 o
 -24   2   7      169.93       89.83     45.01 o
 -22   2   7       14.19      -28.96     32.88 o
 -20   2   7        0.59       -2.64     28.26 o
 -18   2   7      105.32      139.88     25.01 o
 -16   2   7       20.97       46.62     20.84 o
 -14   2   7     1979.89     2001.43     36.56 o
 -12   2   7     4886.99     5200.12     59.29 o
 -10   2   7     5614.64     5302.75     59.05 o
  -8   2   7    13229.16    13168.90    135.49 o
  -6   2   7    12920.79    13603.40    138.75 o
  -4   2   7     6055.01     5467.96     62.38 o
  -2   2   7    11161.89    11388.41    125.48 o
   0   2   7     2633.67     2887.60     39.52 o
   2   2   7      922.41      865.18     21.48 o
   4   2   7       57.99       55.11      7.73 o
   6   2   7      910.79      831.71     23.65 o
   8   2   7       70.16       85.48      8.97 o
  10   2   7     1253.14     1238.78     23.04 o
  12   2   7     1673.27     1621.69     31.01 o
  14   2   7      563.40      659.32     38.38 o
  16   2   7      167.87      222.83     24.22 o
 -25   3   7       15.24       -4.77     65.55 o
 -23   3   7        0.45       15.90     42.93 o
 -21   3   7        4.87       -0.03     32.52 o
 -19   3   7      208.35      197.94     29.50 o
 -17   3   7       20.97       52.97     23.81 o
 -15   3   7      546.33      546.40     45.16 o
 -13   3   7      292.62      331.68     16.25 o
 -11   3   7      178.59      193.81     13.73 o
  -9   3   7      184.97      223.88     10.22 o
  -7   3   7      311.16      310.46     11.43 o
  -5   3   7     1427.51     1511.07     22.47 o
  -3   3   7      267.77      374.14      8.61 o
  -1   3   7      765.81      716.61     26.82 o
   1   3   7      350.86      398.38     10.37 o
   3   3   7      350.85      353.44     10.73 o
   5   3   7     1009.52     1057.57     33.02 o
   7   3   7      210.58      220.95     17.09 o
   9   3   7     1791.25     1700.11     29.56 o
  11   3   7      115.88      104.79     14.56 o
  13   3   7      290.82      285.06     29.78 o
  15   3   7       60.33       45.88     28.34 o
  17   3   7        7.01       23.62     27.96 o
 -26   4   7       79.23       19.26     73.32 o
 -24   4   7       43.02      110.09     48.40 o
 -22   4   7      230.07      246.84     45.86 o
 -20   4   7       70.17      100.35     38.44 o
 -18   4   7        0.05      -16.98     26.86 o
 -16   4   7       42.39       62.67     39.12 o
 -14   4   7     3815.25     3658.24     71.31 o
 -12   4   7     2798.20     2970.49     51.22 o
 -10   4   7     3999.49     3670.55     44.47 o
  -8   4   7     7567.06     7326.33     79.08 o
  -6   4   7     9105.16     9093.93     95.57 o
  -4   4   7    14069.81    13459.71    128.48 o
  -2   4   7    10406.55    10414.58    100.94 o
   0   4   7      305.99      410.11     12.35 o
   2   4   7      896.81      806.86     15.75 o
   4   4   7       69.96       53.00     11.13 o
   6   4   7      502.01      425.77     19.68 o
   8   4   7       58.23       62.64     11.28 o
  10   4   7     2597.60     2559.62     55.05 o
  12   4   7      920.00      846.65     27.30 o
  14   4   7      420.50      476.89     28.47 o
  16   4   7      400.76      453.48     38.90 o
 -25   5   7        2.02      -18.02     70.85 o
 -23   5   7      252.99      210.94     77.48 o
 -21   5   7       48.22       35.39     34.45 o
 -19   5   7      506.10      517.32     36.01 o
 -17   5   7       88.24      116.44     27.23 o
 -15   5   7       27.10       53.74     23.22 o
 -13   5   7     2451.32     2434.48     69.53 o
 -11   5   7     3005.26     3099.95     48.14 o
  -9   5   7     5303.64     5071.24     58.60 o
  -7   5   7     6980.15     6971.99     76.00 o
  -5   5   7     6161.45     6417.38     69.87 o
  -3   5   7     4436.09     4508.16     51.74 o
  -1   5   7       34.53       37.18      7.36 o
   1   5   7     5305.47     5190.34     54.03 o
   3   5   7     1970.08     1889.56     26.07 o
   5   5   7     2015.31     1871.40     26.71 o
   7   5   7      335.27      302.90     13.99 o
   9   5   7       69.77      110.95     23.71 o
  11   5   7      469.59      464.22     26.16 o
  13   5   7      523.01      542.45     28.51 o
  15   5   7      343.10      385.02     31.29 o
 -24   6   7        1.63       51.25     50.50 o
 -22   6   7      136.36       94.39     50.97 o
 -20   6   7      217.83      244.56     37.30 o
 -18   6   7       47.39       18.01     29.08 o
 -16   6   7        5.42       28.26     51.35 o
 -14   6   7        7.50        1.92     30.36 o
 -12   6   7      127.56      116.29     18.62 o
 -10   6   7       20.18       -7.59     13.52 o
  -8   6   7      794.31      779.13     20.34 o
  -6   6   7      704.96      761.93     19.40 o
  -4   6   7       16.20        7.41      9.98 o
  -2   6   7      857.06      800.88     17.26 o
   0   6   7      505.22      524.20     14.39 o
   2   6   7       15.84       22.46      9.45 o
   4   6   7     1450.61     1382.72     23.83 o
   6   6   7      395.44      342.07     15.17 o
   8   6   7      141.77      133.08     19.42 o
  10   6   7      163.22      190.41     21.42 o
  12   6   7       44.93       -3.89     22.62 o
  14   6   7        1.02       -3.59     25.65 o
 -23   7   7       25.98      -16.21     52.37 o
 -21   7   7      362.40      400.38     53.44 o
 -19   7   7      267.25      322.64     39.16 o
 -17   7   7      433.30      425.50     35.94 o
 -15   7   7      398.57      354.82     37.14 o
 -13   7   7      875.44      861.19     34.60 o
 -11   7   7     1958.04     1975.05     52.13 o
  -9   7   7     3624.49     3367.42     53.87 o
  -7   7   7     4320.87     4433.97     62.98 o
  -5   7   7     3421.78     3474.25     58.16 o
  -3   7   7     7733.18     7135.47     79.62 o
  -1   7   7     2231.58     2430.47     34.43 o
   1   7   7       16.94       56.95     11.91 o
   3   7   7      530.63      466.41     16.87 o
   5   7   7        5.11       -4.63     13.74 o
   7   7   7      464.49      402.05     25.60 o
   9   7   7      525.30      580.92     27.05 o
  11   7   7      566.22      569.08     47.86 o
  13   7   7      332.90      366.79     29.85 o
 -22   8   7      100.90       70.46     53.68 o
 -20   8   7        1.73       19.56     48.17 o
 -18   8   7        4.17       16.75     34.50 o
 -16   8   7      143.02      145.36     32.77 o
 -14   8   7      208.54      208.30     31.39 o
 -12   8   7     2195.22     2001.53     55.79 o
 -10   8   7     1222.75     1163.71     42.78 o
  -8   8   7     1697.33     1666.12     46.51 o
  -6   8   7     1945.36     2070.89     43.78 o
  -4   8   7     1359.56     1367.46     36.57 o
  -2   8   7     1248.48     1210.99     27.63 o
   0   8   7      871.69      908.74     24.13 o
   2   8   7       44.69       60.49     16.30 o
   4   8   7       21.07       14.52     16.56 o
   6   8   7       49.78       31.81     18.11 o
   8   8   7      584.63      596.74     28.71 o
  10   8   7      122.62      159.08     25.55 o
  12   8   7       81.15       12.84     34.09 o
 -21   9   7      105.66       84.56     54.14 o
 -19   9   7       24.86      -11.80     48.07 o
 -17   9   7        3.46       -5.27     49.86 o
 -15   9   7       38.04       33.31     31.79 o
 -13   9   7       17.02       10.96     38.29 o
 -11   9   7       59.33       50.44     52.30 o
  -9   9   7      311.67      274.59     37.30 o
  -7   9   7      108.41      155.12     29.19 o
  -5   9   7       95.82      143.56     22.67 o
  -3   9   7      179.24      161.75     19.03 o
  -1   9   7      194.02      210.66     18.13 o
   1   9   7       19.34       14.51     16.72 o
   3   9   7       32.21       22.83     28.73 o
   5   9   7       18.13       -6.45     19.50 o
   7   9   7       71.78       50.48     21.26 o
   9   9   7      309.20      310.54     36.00 o
  11   9   7      225.88      197.28     37.71 o
 -20  10   7       41.72      -18.38     82.69 o
 -18  10   7        3.59      -74.21     74.21 o
 -16  10   7       23.94        1.59     70.14 o
 -14  10   7      123.71      139.64     47.20 o
 -12  10   7     1038.19     1001.77     96.91 o
 -10  10   7      921.73      910.30     87.28 o
  -8  10   7     1133.61     1169.39     55.89 o
  -6  10   7     1141.33     1205.89     59.16 o
  -4  10   7     1885.18     1850.70     47.23 o
  -2  10   7     1333.52     1373.72     38.06 o
   0  10   7      513.50      685.86     28.31 o
   2  10   7       67.31       83.65     26.85 o
   4  10   7       75.96      114.49     30.76 o
   6  10   7       13.14       11.11     26.73 o
   8  10   7      185.51      239.38     44.64 o
  10  10   7      370.41      312.41     42.42 o
 -17  11   7       17.47       83.57     71.91 o
 -15  11   7      135.23      113.61     70.14 o
 -13  11   7      389.14      444.40     51.04 o
 -11  11   7       51.80      133.21     45.40 o
  -9  11   7      586.28      614.00     63.61 o
  -7  11   7     1185.29     1166.09     66.96 o
  -5  11   7       49.74       46.66     31.04 o
  -3  11   7      257.74      287.04     30.60 o
  -1  11   7      389.47      458.01     38.15 o
   1  11   7      112.70      118.29     28.53 o
   3  11   7        1.46       21.11     28.49 o
   5  11   7       29.21       63.63     29.90 o
   7  11   7        0.80       -9.87     38.82 o
 -14  12   7       21.94      -34.98     68.02 o
 -12  12   7        0.23        5.26     51.34 o
 -10  12   7       63.10       -0.05     46.54 o
  -8  12   7      263.54      332.42     48.97 o
  -6  12   7       33.24       30.95     43.96 o
  -4  12   7        4.60      -23.96     34.10 o
  -2  12   7       85.90       78.31     30.25 o
   0  12   7      165.01      144.66     36.93 o
   2  12   7       15.71       22.32     39.89 o
   4  12   7       37.15       18.26     38.35 o
   6  12   7       26.04       20.95     47.37 o
 -11  13   7       37.05       24.91     67.49 o
  -9  13   7     1117.21     1212.32     68.84 o
  -7  13   7      357.61      357.71    142.41 o
  -5  13   7       18.18      -33.04     46.84 o
  -3  13   7      961.89      974.82     62.69 o
  -1  13   7      380.43      526.44     57.28 o
   1  13   7        2.41       43.84     42.03 o
 -26   0   8        0.97      -25.09     67.85 o
 -24   0   8       10.81      -49.65     62.90 o
 -22   0   8      461.80      484.11     68.55 o
 -20   0   8      874.40      906.39     71.38 o
 -18   0   8     1683.86     1788.57     87.11 o
 -16   0   8     2432.19     2134.17     88.52 o
 -14   0   8     4348.03     4216.52    202.57 o
 -12   0   8    11700.20    12326.83    198.05 o
 -10   0   8     8590.42     8290.25    135.22 o
  -8   0   8      176.62      122.74     12.02 o
  -6   0   8     8438.59     8451.88    134.22 o
  -4   0   8       89.82       91.84      8.43 o
  -2   0   8     1555.57     1512.24     49.65 o
   0   0   8     2637.73     2430.96     49.60 o
   2   0   8     4097.36     4505.52     73.96 o
   4   0   8     4023.94     4037.01     68.52 o
   6   0   8     5424.52     5285.42     75.76 o
   8   0   8     3613.45     3634.30     56.71 o
  10   0   8     3924.72     3841.02     61.97 o
  12   0   8      329.26      387.63     22.83 o
  14   0   8      235.07      277.78     26.82 o
  16   0   8      212.84      137.66     36.14 o
 -27   1   8      104.70      203.19     83.22 o
 -25   1   8        3.92      -36.48     56.36 o
 -23   1   8        4.20       14.05     34.49 o
 -21   1   8      264.25      253.49     33.53 o
 -19   1   8      128.52      148.63     35.01 o
 -17   1   8      190.69      203.06     30.57 o
 -15   1   8     1656.82     1595.16     43.47 o
 -13   1   8     3860.86     4128.38     53.80 o
 -11   1   8      422.83      354.62     14.21 o
  -9   1   8       33.78       15.88      7.81 o
  -7   1   8     3454.45     4020.35     44.68 o
  -5   1   8       86.87       90.57      7.36 o
  -3   1   8      307.61      461.50     16.73 o
  -1   1   8      144.68      190.54     11.60 o
   1   1   8     2105.00     2137.61     34.05 o
   3   1   8     1184.82     1203.96     15.51 o
   5   1   8      814.33      803.07     17.67 o
   7   1   8     1891.11     1900.81     33.84 o
   9   1   8      489.11      531.55     14.03 o
  11   1   8       59.45       80.36     12.70 o
  13   1   8      249.61      268.12     17.23 o
  15   1   8      143.74      155.04     20.97 o
 -26   2   8        0.42      -68.55     68.55 o
 -24   2   8       20.84       43.61     36.81 o
 -22   2   8       24.49       49.40     32.33 o
 -20   2   8      354.28      375.33     32.89 o
 -18   2   8      208.24      242.30     26.96 o
 -16   2   8      319.76      280.60     25.19 o
 -14   2   8     2214.65     2113.95     52.61 o
 -12   2   8     2710.92     2877.91     47.01 o
 -10   2   8     5562.71     5226.03     58.58 o
  -8   2   8       31.53       61.28      7.34 o
  -6   2   8      301.10      305.18      8.23 o
  -4   2   8      453.82      420.05     10.68 o
  -2   2   8       31.95       56.76      8.08 o
   0   2   8      206.28      160.56     11.15 o
   2   2   8      718.87      737.65     19.97 o
   4   2   8     4481.51     4240.38     56.04 o
   6   2   8     2356.19     2296.12     43.40 o
   8   2   8       26.55       39.18      9.19 o
  10   2   8     1287.41     1294.58     21.66 o
  12   2   8      171.50      171.52     15.43 o
  14   2   8       40.42       70.31     18.48 o
  16   2   8       91.22      108.37     25.38 o
 -25   3   8       21.05       31.78     51.78 o
 -23   3   8       51.71       47.77     34.80 o
 -21   3   8       78.39      124.18     30.79 o
 -19   3   8     2336.08     2437.79     79.15 o
 -17   3   8     2573.71     2642.47     61.27 o
 -15   3   8     1415.41     1214.02     43.52 o
 -13   3   8     6056.37     6170.73     75.51 o
 -11   3   8     6651.07     6568.55    117.92 o
  -9   3   8     3129.93     2828.18     35.42 o
  -7   3   8     5070.34     5333.14     58.33 o
  -5   3   8     1030.04      980.36     17.60 o
  -3   3   8      830.66      933.73     18.58 o
  -1   3   8     2609.22     2257.86     29.94 o
   1   3   8     1845.82     2008.73     27.24 o
   3   3   8      338.35      405.84     16.84 o
   5   3   8    11254.61    10903.08    153.63 o
   7   3   8     4608.35     4623.96     73.15 o
   9   3   8      833.26      902.41     21.37 o
  11   3   8     1806.02     1743.04     30.66 o
  13   3   8      424.67      419.66     23.19 o
  15   3   8      141.17      173.56     23.16 o
 -26   4   8        0.99      -68.20     77.74 o
 -24   4   8      161.59      140.62     49.74 o
 -22   4   8       49.54       80.70     35.73 o
 -20   4   8        3.81      -28.58     28.58 o
 -18   4   8      316.12      370.64     30.84 o
 -16   4   8      596.26      562.04     41.94 o
 -14   4   8     1094.32     1067.83     32.64 o
 -12   4   8      838.57      873.82     22.57 o
 -10   4   8        6.87       12.35      9.88 o
  -8   4   8      513.65      544.74     18.25 o
  -6   4   8       72.34       47.93      6.20 o
  -4   4   8     1320.24     1135.31     18.10 o
  -2   4   8      219.96      260.04      8.13 o
   0   4   8     4478.45     4468.67     54.31 o
   2   4   8      661.02      652.42     15.73 o
   4   4   8       26.43       27.26     11.52 o
   6   4   8      479.88      539.63     22.77 o
   8   4   8      918.02      910.05     21.07 o
  10   4   8      165.95      165.08     15.58 o
  12   4   8      205.97      196.25     20.53 o
  14   4   8       56.51       30.63     25.76 o
 -25   5   8       45.39       53.62     52.90 o
 -23   5   8       60.53      101.54     48.59 o
 -21   5   8       94.28       65.36     34.84 o
 -19   5   8      138.30      200.99     32.80 o
 -17   5   8      271.40      310.22     30.83 o
 -15   5   8     1134.00     1016.04     39.15 o
 -13   5   8     1667.93     1769.36     40.34 o
 -11   5   8     1092.36     1074.62     26.48 o
  -9   5   8     3218.17     3054.90     42.15 o
  -7   5   8     1960.40     2106.30     29.36 o
  -5   5   8     1547.07     1631.66     26.62 o
  -3   5   8       48.31       61.82      9.24 o
  -1   5   8     2440.92     2581.78     32.91 o
   1   5   8     4714.93     4512.57     51.35 o
   3   5   8     1465.32     1378.32     29.08 o
   5   5   8      949.23      866.47     22.68 o
   7   5   8     1232.24     1192.35     24.67 o
   9   5   8      483.74      484.80     26.98 o
  11   5   8      187.61      170.86     19.58 o
  13   5   8       65.99       77.81     24.71 o
 -24   6   8        7.41       67.29     82.78 o
 -22   6   8      325.54      313.42     49.21 o
 -20   6   8      286.06      292.04     37.11 o
 -18   6   8      797.78      930.67     58.12 o
 -16   6   8     1340.72     1310.02     71.19 o
 -14   6   8     2253.97     2241.09     57.29 o
 -12   6   8     3449.24     3571.17     62.33 o
 -10   6   8     2241.84     2161.88     42.71 o
  -8   6   8     2909.52     3032.30     42.85 o
  -6   6   8       89.20      154.31     19.45 o
  -4   6   8        4.88       -6.59     11.04 o
  -2   6   8      168.38      236.42     12.47 o
   0   6   8     2210.87     2244.40     29.76 o
   2   6   8     2453.62     2532.91     34.17 o
   4   6   8     1699.31     1580.41     26.09 o
   6   6   8     2048.29     1904.41     35.59 o
   8   6   8     1508.11     1526.84     33.80 o
  10   6   8     1125.57     1053.96     33.72 o
  12   6   8      440.36      471.22     28.59 o
  14   6   8      196.02      205.98     29.31 o
 -23   7   8       50.46       85.49     75.53 o
 -21   7   8      216.45      258.79     49.47 o
 -19   7   8      142.74       86.79     44.15 o
 -17   7   8       51.61       72.89     42.25 o
 -15   7   8      497.48      494.86     33.56 o
 -13   7   8      213.78      196.61     26.92 o
 -11   7   8       92.31       86.59     19.22 o
  -9   7   8       79.76      120.54     21.31 o
  -7   7   8      256.78      211.48     18.78 o
  -5   7   8       85.43       89.77     16.01 o
  -3   7   8       40.26       11.73     12.70 o
  -1   7   8      909.57      859.89     20.79 o
   1   7   8      105.20       74.14     13.47 o
   3   7   8      374.40      363.49     16.45 o
   5   7   8      130.16      136.03     16.25 o
   7   7   8       25.34       30.28     19.20 o
   9   7   8      242.57      244.12     23.79 o
  11   7   8       41.94       50.46     29.38 o
  13   7   8       68.67       65.06     27.22 o
 -22   8   8       94.37       69.80     56.61 o
 -20   8   8        3.46        2.75     60.51 o
 -18   8   8      157.21      220.39     36.78 o
 -16   8   8      659.70      662.72     41.99 o
 -14   8   8      462.15      507.60     43.59 o
 -12   8   8      528.43      607.19     75.89 o
 -10   8   8     1000.53     1029.22     60.60 o
  -8   8   8     1524.02     1567.61     46.57 o
  -6   8   8      162.91      212.11     20.22 o
  -4   8   8       80.52       42.78     16.14 o
  -2   8   8       97.36      160.52     22.26 o
   0   8   8      266.11      232.23     18.16 o
   2   8   8      693.91      636.09     40.83 o
   4   8   8      575.89      557.84     22.43 o
   6   8   8      873.82      829.87     27.02 o
   8   8   8      234.13      238.72     25.18 o
  10   8   8      184.31      202.70     27.40 o
  12   8   8      157.26       80.00     65.35 o
 -21   9   8       19.08       59.72     74.38 o
 -19   9   8      119.32      202.83     77.92 o
 -17   9   8     1505.23     1490.35    118.91 o
 -15   9   8      377.95      344.55     47.78 o
 -13   9   8      340.99      456.04     60.96 o
 -11   9   8     1787.08     1748.11     66.69 o
  -9   9   8      830.71      914.95     48.22 o
  -7   9   8      231.86      339.68     37.46 o
  -5   9   8      112.88      164.00     46.11 o
  -3   9   8        9.98       10.34     16.66 o
  -1   9   8      376.81      265.11     21.03 o
   1   9   8       70.81       53.14     19.47 o
   3   9   8     1254.28     1280.97     34.62 o
   5   9   8     1183.38     1143.49     38.62 o
   7   9   8      343.03      356.46     27.69 o
   9   9   8      477.48      465.47     32.16 o
 -18  10   8       85.94       73.85     71.03 o
 -16  10   8        2.14      -43.77     48.39 o
 -14  10   8        0.88       49.10     41.33 o
 -12  10   8      179.21      121.46     43.15 o
 -10  10   8        9.32       16.84     36.44 o
  -8  10   8        5.92       27.62     54.60 o
  -6  10   8       17.78       16.52     37.27 o
  -4  10   8       17.47       -7.07     24.38 o
  -2  10   8       14.69        9.25     23.69 o
   0  10   8        1.53       30.86     25.44 o
   2  10   8      166.92      163.41     27.88 o
   4  10   8       20.28       36.25     26.21 o
   6  10   8       10.59       67.09     29.98 o
   8  10   8       29.12       -4.07     51.72 o
 -17  11   8      140.48       99.83     81.63 o
 -15  11   8      399.91      454.19     64.05 o
 -13  11   8      167.68      198.86     52.13 o
 -11  11   8       58.02       76.14     45.04 o
  -9  11   8      655.64      629.06     51.89 o
  -7  11   8      296.50      360.57     47.98 o
  -5  11   8        1.59       -1.52     39.36 o
  -3  11   8       91.90      124.22     35.43 o
  -1  11   8      135.01      109.75     34.49 o
   1  11   8      293.87      272.01     30.85 o
   3  11   8      191.45      213.38     34.22 o
   5  11   8       81.72       82.84     31.23 o
   7  11   8       56.35      130.80     44.69 o
 -14  12   8      413.08      386.23     84.99 o
 -12  12   8      358.83      369.24     54.79 o
 -10  12   8       12.10      -31.09     49.00 o
  -8  12   8      310.28      358.12     55.57 o
  -6  12   8       47.08       57.72     47.37 o
  -4  12   8        2.09      -41.30     85.43 o
  -2  12   8        3.77      -35.09     35.09 o
   0  12   8       69.13       67.06     38.17 o
   2  12   8      117.50      149.12     56.18 o
   4  12   8      404.64      409.78     44.58 o
  -9  13   8      179.69      125.51     52.28 o
  -7  13   8        2.89        6.24     51.92 o
  -5  13   8      248.82      250.51     56.80 o
  -3  13   8        0.26       27.18     49.41 o
  -1  13   8       29.82       29.00     40.55 o
 -27   1   9       58.93       77.74     73.15 o
 -25   1   9      104.49      168.06     40.70 o
 -23   1   9      372.63      397.28     46.08 o
 -21   1   9      426.82      426.73     37.09 o
 -19   1   9      579.74      577.44     42.39 o
 -17   1   9     1975.85     1745.35     61.18 o
 -15   1   9     2231.41     2045.52     72.22 o
 -13   1   9      271.64      305.19     13.92 o
 -11   1   9        8.49        5.55      9.16 o
  -9   1   9       16.27       32.40      8.28 o
  -7   1   9     2381.51     2236.21     30.40 o
  -5   1   9     5076.02     5282.64     61.06 o
  -3   1   9     7347.37     7400.43     90.41 o
  -1   1   9     5168.28     5014.12     62.04 o
   1   1   9     7926.14     8293.18     85.42 o
   3   1   9     2919.29     2686.49     33.19 o
   5   1   9     4521.10     4332.73     53.14 o
   7   1   9      175.19      230.96     10.44 o
   9   1   9      115.59      100.56     10.95 o
  11   1   9      369.69      337.94     16.57 o
  13   1   9       84.50       74.09     16.48 o
  15   1   9       50.55       78.12     21.10 o
 -26   2   9       22.17       34.49     51.25 o
 -24   2   9      262.55      336.07     58.93 o
 -22   2   9      706.26      707.17     41.79 o
 -20   2   9      273.26      309.59     32.22 o
 -18   2   9      953.08      972.76     37.87 o
 -16   2   9     1177.81      985.58     37.78 o
 -14   2   9       27.37       53.21     12.75 o
 -12   2   9      214.11      229.98     17.11 o
 -10   2   9        1.67       15.98      9.02 o
  -8   2   9     2037.81     2009.61     25.18 o
  -6   2   9     2384.22     2508.64     30.69 o
  -4   2   9     7007.57     7371.50     83.21 o
  -2   2   9     1847.41     1706.44     33.06 o
   0   2   9     6367.29     6563.11     94.09 o
   2   2   9    10056.25    10013.49    139.73 o
   4   2   9     1424.10     1338.68     29.11 o
   6   2   9      417.45      475.48     15.99 o
   8   2   9      551.88      554.47     21.43 o
  10   2   9      483.46      453.83     15.48 o
  12   2   9        1.52      -14.41     14.84 o
  14   2   9       61.52       52.46     19.06 o
 -25   3   9       50.79       95.00     49.48 o
 -23   3   9        4.36       60.41     35.56 o
 -21   3   9       67.40      102.82     31.91 o
 -19   3   9      143.27      138.00     29.62 o
 -17   3   9      144.71      150.51     25.96 o
 -15   3   9      185.37      164.08     22.74 o
 -13   3   9       43.73       42.62     12.53 o
 -11   3   9       13.13       29.54     10.12 o
  -9   3   9        0.70        8.07      8.85 o
  -7   3   9      201.74      188.24      9.16 o
  -5   3   9     1314.06     1362.14     23.86 o
  -3   3   9       85.99      104.69     11.41 o
  -1   3   9     3436.80     3380.25     42.10 o
   1   3   9      587.42      509.43     18.80 o
   3   3   9     2224.41     2204.19     41.13 o
   5   3   9      259.36      265.92     17.74 o
   7   3   9      100.78       59.55     17.93 o
   9   3   9       44.96       62.51     12.72 o
  11   3   9       18.50        1.04     12.74 o
  13   3   9        5.71       44.05     20.22 o
 -26   4   9       36.41       23.29     52.53 o
 -24   4   9      332.16      363.79     80.92 o
 -22   4   9      424.51      474.47     41.10 o
 -20   4   9      245.56      280.97     34.28 o
 -18   4   9      954.53      931.90     39.04 o
 -16   4   9      857.36      761.47     32.88 o
 -14   4   9      978.82     1079.65     38.69 o
 -12   4   9      480.84      447.17     16.35 o
 -10   4   9      677.62      797.16     18.58 o
  -8   4   9     1183.96     1085.98     26.69 o
  -6   4   9      642.37      650.71     19.42 o
  -4   4   9     6449.49     6491.75     75.67 o
  -2   4   9     2248.06     1961.81     33.03 o
   0   4   9     8182.48     8117.02    103.42 o
   2   4   9     5291.83     5238.45     70.32 o
   4   4   9      934.69      779.96     27.33 o
   6   4   9     1885.30     1830.92     41.69 o
   8   4   9      159.72      157.97     13.08 o
  10   4   9      161.55      150.85     17.32 o
  12   4   9        0.06      -16.94     16.94 o
  14   4   9       76.56       77.14     30.96 o
 -25   5   9        7.10       80.31     83.84 o
 -23   5   9      255.85      283.19     41.99 o
 -21   5   9      370.07      361.48     67.67 o
 -19   5   9      266.90      282.29     33.73 o
 -17   5   9      586.87      548.08     37.86 o
 -15   5   9      288.26      296.44     29.56 o
 -13   5   9       20.08       42.43     18.48 o
 -11   5   9      858.76      857.16     24.54 o
  -9   5   9       44.33       37.39     13.12 o
  -7   5   9       36.69       40.67     11.52 o
  -5   5   9     9004.06     9132.31    105.41 o
  -3   5   9     3536.59     3426.12     41.80 o
  -1   5   9      910.47      883.49     17.38 o
   1   5   9     2989.76     3134.57     47.89 o
   3   5   9     2536.38     2518.99     41.67 o
   5   5   9     1137.21     1173.33     34.99 o
   7   5   9      389.95      445.90     16.15 o
   9   5   9      159.48      178.44     21.02 o
  11   5   9       64.96       62.16     19.44 o
  13   5   9       33.08       14.04     21.07 o
 -24   6   9       39.32       -8.35     48.95 o
 -22   6   9        0.58      -37.80     37.80 o
 -20   6   9       53.85       87.64     52.01 o
 -18   6   9      190.05      190.51     32.91 o
 -16   6   9      149.58      131.49     37.97 o
 -14   6   9       33.14       22.64     29.23 o
 -12   6   9      148.73      177.02     24.32 o
 -10   6   9      162.87      164.07     18.75 o
  -8   6   9       90.91       93.72     14.85 o
  -6   6   9     3163.32     3097.37     47.40 o
  -4   6   9      919.50      786.52     20.26 o
  -2   6   9     1199.40     1048.80     21.30 o
   0   6   9       23.31       42.34     11.58 o
   2   6   9       78.82       69.05     18.04 o
   4   6   9       52.59       63.93     12.60 o
   6   6   9       63.94       57.25     14.64 o
   8   6   9       11.17       10.20     16.69 o
  10   6   9        5.02       22.63     21.45 o
  12   6   9        0.76      -16.27     23.90 o
 -23   7   9       51.60      165.02     82.16 o
 -21   7   9      282.55      340.65     50.39 o
 -19   7   9      436.63      510.10     41.54 o
 -17   7   9      488.12      500.74     46.03 o
 -15   7   9      225.23      243.47     49.82 o
 -13   7   9      726.37      701.81     63.25 o
 -11   7   9       37.19       18.24     24.14 o
  -9   7   9     1322.23     1150.78     33.80 o
  -7   7   9      123.27       91.71     18.15 o
  -5   7   9      867.34     1074.20     52.93 o
  -3   7   9     4053.85     3750.97     51.69 o
  -1   7   9     2275.74     2090.35     34.80 o
   1   7   9     1952.51     1979.76     33.39 o
   3   7   9     1461.51     1341.47     30.14 o
   5   7   9     1004.33      925.51     25.92 o
   7   7   9      533.46      550.26     25.34 o
   9   7   9       98.68       96.60     25.04 o
  11   7   9       11.02       17.55     30.17 o
 -22   8   9      192.47      275.80     75.80 o
 -20   8   9      136.90      146.19     50.24 o
 -18   8   9       27.68       -4.77     44.43 o
 -16   8   9      121.22      162.04     52.48 o
 -14   8   9       19.92       37.41     38.00 o
 -12   8   9        0.38       15.55     34.66 o
 -10   8   9       41.75       29.71     25.02 o
  -8   8   9      249.24      127.97     25.36 o
  -6   8   9      967.18      843.14     29.67 o
  -4   8   9      299.32      341.72     21.85 o
  -2   8   9     2045.27     1930.52     45.28 o
   0   8   9     1283.63     1301.02     32.40 o
   2   8   9      331.16      360.63     20.26 o
   4   8   9      770.49      755.26     25.15 o
   6   8   9      199.94      209.40     23.59 o
   8   8   9      219.85      254.87     26.43 o
  10   8   9       82.91       82.38     27.06 o
 -21   9   9       39.53      -62.72     80.92 o
 -19   9   9       98.49      131.98     78.80 o
 -17   9   9       20.98       83.55     49.35 o
 -15   9   9       33.84       66.02     44.13 o
 -13   9   9      152.27      236.95     43.15 o
 -11   9   9       64.64       25.09     37.36 o
  -9   9   9        0.83       22.21     35.25 o
  -7   9   9        7.89       21.38     25.56 o
  -5   9   9       16.04       19.51     20.22 o
  -3   9   9       23.20       38.70     19.06 o
  -1   9   9      381.73      367.04     34.37 o
   1   9   9      641.23      687.60     26.31 o
   3   9   9      160.60      150.03     21.17 o
   5   9   9       16.57      -17.42     20.67 o
   7   9   9       65.92       96.99     35.63 o
   9   9   9        3.13      -15.14     32.42 o
 -18  10   9       91.16      190.82     80.21 o
 -16  10   9       88.66       46.60     46.15 o
 -14  10   9      206.26      280.58     51.69 o
 -12  10   9      175.94      195.60     46.19 o
 -10  10   9       54.64       18.87     39.10 o
  -8  10   9      206.51      206.24     41.86 o
  -6  10   9      567.64      457.10     84.01 o
  -4  10   9      219.82      185.12     29.86 o
  -2  10   9      961.05      873.42     35.09 o
   0  10   9     1454.42     1444.38     59.68 o
   2  10   9      153.70      131.52     31.01 o
   4  10   9      634.56      645.92     43.15 o
   6  10   9      616.10      679.46     45.42 o
 -17  11   9      174.40      229.34     75.62 o
 -15  11   9       17.78        2.44     52.58 o
 -13  11   9       29.57       14.01     47.26 o
 -11  11   9        6.63       14.64     42.41 o
  -9  11   9       38.77       75.44     67.32 o
  -7  11   9      200.99      153.59     45.74 o
  -5  11   9      136.24      122.50     62.99 o
  -3  11   9      180.54      216.74     62.55 o
  -1  11   9      763.84      800.60     37.36 o
   1  11   9      162.20      139.24     30.29 o
   3  11   9        5.69      -30.29     30.29 o
   5  11   9      173.72      174.89     32.53 o
 -14  12   9        4.64      -31.10     51.35 o
 -12  12   9       47.94       50.02     53.02 o
 -10  12   9       74.39       73.17     60.43 o
  -8  12   9       11.19       97.64     47.22 o
  -6  12   9       78.07        4.95     57.42 o
  -4  12   9       43.66      126.41     45.88 o
  -2  12   9       23.16      -30.47     43.35 o
   0  12   9       18.75      -15.15     50.36 o
   2  12   9        1.14      -46.32     46.32 o
  -7  13   9       78.72       48.23     69.79 o
 -26   0  10       84.38      194.69     51.88 o
 -24   0  10       99.78       14.42     47.88 o
 -22   0  10      290.99      187.64     63.61 o
 -20   0  10       96.73       81.63     49.29 o
 -18   0  10      294.37      430.93     52.48 o
 -16   0  10       68.92      159.19     44.35 o
 -14   0  10      687.28      746.32     30.29 o
 -12   0  10     4514.23     4774.54     85.75 o
 -10   0  10     4389.49     4596.36     81.19 o
  -8   0  10     8449.45     8082.57    112.71 o
  -6   0  10     4719.77     5093.31     84.97 o
  -4   0  10     8920.84     8573.07    135.35 o
  -2   0  10     3587.87     3219.01     66.59 o
   0   0  10     4228.11     4300.14    120.32 o
   2   0  10       90.90       95.76     19.44 o
   4   0  10      167.50      223.34     20.53 o
   6   0  10       84.80       85.51     11.94 o
   8   0  10      510.30      514.30     19.39 o
  10   0  10      367.82      408.30     26.65 o
  12   0  10      574.08      567.25     28.73 o
 -27   1  10        4.64       29.33     55.72 o
 -25   1  10       48.53       12.88     40.54 o
 -23   1  10      120.01       90.65     34.63 o
 -21   1  10        6.96        9.47     31.06 o
 -19   1  10      165.09      208.60     42.92 o
 -17   1  10      135.61       95.49     24.92 o
 -15   1  10       95.99      111.69     18.23 o
 -13   1  10     1834.75     1917.78     27.98 o
 -11   1  10      121.97      151.09     10.98 o
  -9   1  10     1767.46     1680.37     24.70 o
  -7   1  10     2412.54     2464.77     33.57 o
  -5   1  10      780.71      788.12     15.68 o
  -3   1  10     2529.08     2366.85     37.30 o
  -1   1  10      437.61      468.33     14.78 o
   1   1  10       13.53       11.08      6.73 o
   3   1  10      143.08      117.64      9.26 o
   5   1  10      207.76      180.80     11.44 o
   7   1  10      134.08      118.27      9.24 o
   9   1  10      174.73      181.75     12.81 o
  11   1  10       86.95      113.19     15.02 o
  13   1  10       97.54       91.95     19.93 o
 -26   2  10        1.48        0.41     41.52 o
 -24   2  10       89.90       98.23     40.89 o
 -22   2  10      292.21      226.08     36.21 o
 -20   2  10       34.81       31.46     29.26 o
 -18   2  10      204.20      286.60     30.58 o
 -16   2  10      132.90      149.10     23.82 o
 -14   2  10        5.28       14.12     13.44 o
 -12   2  10      757.46      756.86     18.62 o
 -10   2  10      752.91      777.44     17.68 o
  -8   2  10     1760.07     1620.08     27.30 o
  -6   2  10     5221.97     5376.07     59.04 o
  -4   2  10     3670.88     3510.69     42.45 o
  -2   2  10      498.65      558.92     16.84 o
   0   2  10     1862.59     1756.30     33.57 o
   2   2  10      411.82      410.02     16.70 o
   4   2  10      185.46      194.09     15.47 o
   6   2  10      232.77      239.63     13.44 o
   8   2  10      340.53      382.18     13.00 o
  10   2  10      255.94      258.99     20.94 o
  12   2  10      154.72      164.44     18.83 o
 -25   3  10        4.63       10.71     41.91 o
 -23   3  10      122.63      146.45     43.65 o
 -21   3  10      174.15      145.90     33.90 o
 -19   3  10        6.78       19.28     34.95 o
 -17   3  10        6.20       58.59     25.26 o
 -15   3  10      304.01      311.20     20.86 o
 -13   3  10     3147.98     3126.03     44.90 o
 -11   3  10     4066.99     4398.09     57.68 o
  -9   3  10     3829.28     3709.79     48.69 o
  -7   3  10     1603.64     1537.02     25.56 o
  -5   3  10    11801.52    11824.21    132.42 o
  -3   3  10     9489.39     8870.61    123.20 o
  -1   3  10       81.51       85.46     10.61 o
   1   3  10     1775.00     1816.71     36.59 o
   3   3  10      131.53      119.28     16.17 o
   5   3  10       36.10       30.85     17.04 o
   7   3  10       81.66       91.09     19.72 o
   9   3  10      321.02      336.98     18.70 o
  11   3  10      445.95      419.00     21.52 o
  13   3  10      431.99      510.62     39.56 o
 -26   4  10       24.71       61.11     52.58 o
 -24   4  10        8.50       64.07     39.10 o
 -22   4  10        1.89      -32.24     32.24 o
 -20   4  10       90.53      106.96     32.00 o
 -18   4  10       13.44       -7.26     27.86 o
 -16   4  10       53.26       78.18     25.23 o
 -14   4  10      141.82      150.02     19.22 o
 -12   4  10       61.39       69.71     13.35 o
 -10   4  10     2821.41     2832.69     41.31 o
  -8   4  10     1265.31     1306.86     24.99 o
  -6   4  10       21.84       30.59     11.10 o
  -4   4  10      230.05      263.37     11.34 o
  -2   4  10     1626.39     1573.13     31.97 o
   0   4  10      252.81      273.97     13.99 o
   2   4  10       26.23       37.78     11.26 o
   4   4  10        0.14       -2.37     17.33 o
   6   4  10       23.51        7.52     19.51 o
   8   4  10        0.52       13.49     12.49 o
  10   4  10       44.59       47.06     17.27 o
  12   4  10       17.49       28.80     28.45 o
 -25   5  10       60.81       31.55     52.48 o
 -23   5  10       97.77       52.40     41.33 o
 -21   5  10       31.81       39.67     41.00 o
 -19   5  10       64.78       64.50     31.70 o
 -17   5  10       28.66      -28.39     28.39 o
 -15   5  10      890.21      819.00     49.45 o
 -13   5  10      327.31      357.10     26.55 o
 -11   5  10      621.89      590.43     33.43 o
  -9   5  10     4553.18     4179.07     66.34 o
  -7   5  10     4170.14     3969.90     52.45 o
  -5   5  10      288.19      356.83     13.87 o
  -3   5  10     1685.98     1586.88     26.34 o
  -1   5  10      281.32      266.81     10.68 o
   1   5  10      274.64      268.30     15.96 o
   3   5  10        9.03        1.67     13.50 o
   5   5  10      110.99      146.89     22.30 o
   7   5  10      135.33      135.46     17.20 o
   9   5  10      400.27      393.71     20.40 o
  11   5  10       89.86       94.44     22.69 o
 -24   6  10       64.34       56.01     79.15 o
 -22   6  10       44.48      -23.22     44.60 o
 -20   6  10       16.24       15.24     43.91 o
 -18   6  10        2.36      -26.49     37.03 o
 -16   6  10      446.69      452.42     43.20 o
 -14   6  10      797.90      678.26     61.84 o
 -12   6  10      158.00      211.40     24.74 o
 -10   6  10     3597.06     3718.52     65.74 o
  -8   6  10     4868.39     4639.21     96.42 o
  -6   6  10     1520.56     1618.79     31.93 o
  -4   6  10     2557.55     2517.45     40.31 o
  -2   6  10     2093.15     1985.86     30.18 o
   0   6  10      924.50     1072.64     21.78 o
   2   6  10      295.08      301.65     13.91 o
   4   6  10        5.10       18.58     18.57 o
   6   6  10       82.92       66.28     15.54 o
   8   6  10      273.08      275.86     21.37 o
  10   6  10       82.84       80.05     22.67 o
 -23   7  10        0.03        6.36     71.03 o
 -21   7  10      107.32       85.29     47.32 o
 -19   7  10       19.97       10.13     44.02 o
 -17   7  10       12.34        4.74     40.62 o
 -15   7  10       72.31       61.49     37.86 o
 -13   7  10      299.46      220.27     38.27 o
 -11   7  10      969.49      982.00     40.56 o
  -9   7  10        4.61       16.43     18.89 o
  -7   7  10      162.16      185.49     19.78 o
  -5   7  10      538.84      549.80     24.19 o
  -3   7  10       12.67        4.33     14.97 o
  -1   7  10      525.97      541.91     20.56 o
   1   7  10       19.62       14.84     13.98 o
   3   7  10        3.68       10.08     19.07 o
   5   7  10       20.28       11.95     18.22 o
   7   7  10       28.53       28.68     20.42 o
   9   7  10       38.80       20.83     22.95 o
 -22   8  10       50.51       -9.19     80.92 o
 -20   8  10       36.91       90.49     52.89 o
 -18   8  10       28.65       43.20     58.84 o
 -16   8  10        0.21       -1.82     39.54 o
 -14   8  10      260.47      234.14     39.66 o
 -12   8  10       67.67       41.23     36.54 o
 -10   8  10      331.43      395.14     30.15 o
  -8   8  10     1233.44     1116.84     41.93 o
  -6   8  10      649.42      625.17     26.52 o
  -4   8  10     1002.08      993.06     31.87 o
  -2   8  10      254.32      262.38     19.75 o
   0   8  10      151.66      198.54     18.94 o
   2   8  10      169.25      198.34     19.38 o
   4   8  10        7.72       -2.21     18.39 o
   6   8  10       54.23       51.94     23.01 o
   8   8  10      160.98      141.77     38.61 o
 -21   9  10       69.07      -11.48     82.33 o
 -19   9  10        4.85       24.71     52.78 o
 -17   9  10       76.86       33.94     47.17 o
 -15   9  10      139.67       90.79     44.78 o
 -13   9  10      271.99      198.77     43.91 o
 -11   9  10      888.77      976.86     53.27 o
  -9   9  10      542.08      521.13     45.17 o
  -7   9  10     1197.23     1186.39     61.73 o
  -5   9  10     1826.34     1883.24     59.96 o
  -3   9  10      287.13      308.84     38.99 o
  -1   9  10      453.28      498.70     24.52 o
   1   9  10      316.09      415.13     28.61 o
   3   9  10       27.06       16.10     20.66 o
   5   9  10       17.46       14.41     20.87 o
   7   9  10       14.39       -9.31     26.39 o
 -18  10  10      118.02       66.16     70.14 o
 -16  10  10        1.28       39.24     48.59 o
 -14  10  10       55.94       51.98     43.69 o
 -12  10  10       99.96      113.57     69.53 o
 -10  10  10        7.46       43.26     65.02 o
  -8  10  10      193.00      190.19     43.04 o
  -6  10  10      103.36      116.72     31.74 o
  -4  10  10      111.75      116.02     30.96 o
  -2  10  10       44.10       49.52     26.79 o
   0  10  10       71.31      105.19     27.25 o
   2  10  10       78.06       58.78     27.35 o
   4  10  10        3.75      -27.50     27.50 o
 -15  11  10       57.92        9.53     53.34 o
 -13  11  10        8.04       11.11     50.95 o
 -11  11  10      178.31      236.51     80.48 o
  -9  11  10      398.46      461.35     52.18 o
  -7  11  10      145.14      120.44     50.97 o
  -5  11  10      173.99      143.04     58.92 o
  -3  11  10       73.96       94.16     42.91 o
  -1  11  10      547.92      669.66     36.37 o
   1  11  10      135.39      184.16     31.92 o
   3  11  10      140.79      146.19     31.86 o
 -12  12  10       83.89       84.01     54.26 o
 -10  12  10      270.36      304.25     52.92 o
  -8  12  10      198.24      213.88     53.80 o
  -6  12  10      369.60      462.98     54.67 o
  -4  12  10      276.55      308.00     93.02 o
  -2  12  10       35.45       72.30     66.96 o
 -27   1  11       47.87       12.85     45.60 o
 -25   1  11        1.59      -28.54     43.75 o
 -23   1  11      291.45      351.37     41.46 o
 -21   1  11      205.37      219.20     33.62 o
 -19   1  11       82.14      174.25     29.09 o
 -17   1  11     1189.57     1216.12     43.24 o
 -15   1  11     2228.08     2091.07     44.37 o
 -13   1  11     2453.15     2513.49     33.57 o
 -11   1  11     1593.66     1627.49     28.55 o
  -9   1  11     3472.89     3190.42     42.77 o
  -7   1  11      341.56      318.25     12.20 o
  -5   1  11      596.12      480.72     12.86 o
  -3   1  11        1.53       -1.88     10.37 o
  -1   1  11     1256.87     1185.80     20.56 o
   1   1  11       39.08       24.43      9.29 o
   3   1  11     2421.58     2438.73     38.15 o
   5   1  11     1410.95     1265.43     24.64 o
   7   1  11      763.90      782.03     19.17 o
   9   1  11      748.06      791.08     21.70 o
  11   1  11      206.56      214.75     19.16 o
 -26   2  11       12.58      -29.05     41.86 o
 -24   2  11      100.11      165.04     39.65 o
 -22   2  11       68.33       47.61     33.69 o
 -20   2  11       75.78       69.81     30.38 o
 -18   2  11     1131.45     1218.11     44.00 o
 -16   2  11     1497.53     1417.94     44.61 o
 -14   2  11     1642.35     1648.59     34.34 o
 -12   2  11      643.44      686.01     19.62 o
 -10   2  11     2021.88     1902.39     28.75 o
  -8   2  11     6025.05     5914.77     65.81 o
  -6   2  11       39.63       43.91      9.68 o
  -4   2  11      451.31      472.72     12.39 o
  -2   2  11       29.21        6.50     10.54 o
   0   2  11       11.61       -4.65     15.23 o
   2   2  11     1283.10     1364.29     30.47 o
   4   2  11     1810.87     1673.28     35.38 o
   6   2  11      692.82      701.17     25.25 o
   8   2  11      736.36      816.05     20.51 o
  10   2  11      359.99      351.47     18.06 o
  12   2  11      107.08      107.97     21.86 o
 -25   3  11        0.28        4.31     40.71 o
 -23   3  11        5.98       -8.27     41.99 o
 -21   3  11        3.72      -31.32     31.32 o
 -19   3  11       11.92       17.31     40.60 o
 -17   3  11       11.99      -15.32     24.05 o
 -15   3  11       91.92      105.50     23.65 o
 -13   3  11        0.63       -8.04     14.59 o
 -11   3  11     1637.89     1619.60     30.26 o
  -9   3  11      352.86      316.95     14.45 o
  -7   3  11     2660.96     2555.14     44.33 o
  -5   3  11      211.46      193.54     10.87 o
  -3   3  11      862.01      792.79     22.80 o
  -1   3  11      429.18      429.53     17.37 o
   1   3  11      154.22      192.70     17.46 o
   3   3  11       84.20       91.75     17.22 o
   5   3  11       60.26        8.64     18.20 o
   7   3  11       35.45       40.48     20.40 o
   9   3  11        0.14       -8.83     14.16 o
  11   3  11       41.53       43.65     28.57 o
 -26   4  11        4.93       70.14     74.38 o
 -24   4  11        5.91       58.50     74.38 o
 -22   4  11       17.46       80.82     61.04 o
 -20   4  11      434.57      483.08     47.09 o
 -18   4  11      772.48      884.69     51.84 o
 -16   4  11      453.86      448.84     43.99 o
 -14   4  11     2077.56     2067.68     53.01 o
 -12   4  11     1444.77     1493.64     32.78 o
 -10   4  11     2039.76     1925.84     35.37 o
  -8   4  11     2794.25     2674.79     48.97 o
  -6   4  11       33.01       42.67     10.83 o
  -4   4  11      445.95      377.77     15.04 o
  -2   4  11      125.61      127.80     14.24 o
   0   4  11      318.02      286.68     14.40 o
   2   4  11      533.13      580.16     33.95 o
   4   4  11     1635.54     1622.53     39.58 o
   6   4  11      637.49      606.22     27.78 o
   8   4  11      634.74      636.39     19.95 o
  10   4  11      299.14      316.12     29.60 o
 -25   5  11        3.04      -54.86     54.86 o
 -23   5  11       74.22      129.83     49.96 o
 -21   5  11      324.57      373.83     49.16 o
 -19   5  11       84.34       76.47     42.95 o
 -17   5  11       35.56       17.53     38.53 o
 -15   5  11     2945.23     2712.33     79.96 o
 -13   5  11     1676.89     1712.41     49.23 o
 -11   5  11       51.39       50.94     17.51 o
  -9   5  11      967.25      964.83     25.89 o
  -7   5  11      786.77      795.15     21.37 o
  -5   5  11       39.95       43.67     13.92 o
  -3   5  11       13.54       10.61     12.02 o
  -1   5  11       98.72       96.64     12.81 o
   1   5  11      293.07      316.69     17.20 o
   3   5  11      725.50      792.06     36.77 o
   5   5  11      561.49      528.80     32.92 o
   7   5  11      144.25      128.40     15.36 o
   9   5  11      579.23      617.52     23.52 o
 -24   6  11        4.11      -48.77     48.77 o
 -22   6  11        5.07      -48.12     75.27 o
 -20   6  11       55.91       73.95     42.19 o
 -18   6  11       11.94       57.66     42.90 o
 -16   6  11      798.55      828.79     52.03 o
 -14   6  11      366.18      346.94     39.23 o
 -12   6  11     1959.42     1827.91     50.92 o
 -10   6  11      148.97      128.83     20.11 o
  -8   6  11        8.93       28.39     17.26 o
  -6   6  11        4.16      -12.73     14.54 o
  -4   6  11      117.09       88.46     14.21 o
  -2   6  11       33.13       35.34     15.14 o
   0   6  11       17.77       37.90     12.05 o
   2   6  11       11.53        3.99     11.57 o
   4   6  11       10.90       18.76     15.62 o
   6   6  11      215.05      200.79     17.20 o
   8   6  11       21.81        9.26     19.78 o
 -23   7  11        0.36      -28.72     52.74 o
 -21   7  11       42.96       72.33     57.69 o
 -19   7  11      616.90      658.35     55.50 o
 -17   7  11      159.11      160.12     50.44 o
 -15   7  11      314.88      341.42     45.31 o
 -13   7  11     2230.04     2187.84     72.40 o
 -11   7  11      730.58      740.89     34.81 o
  -9   7  11      349.86      381.97     23.77 o
  -7   7  11      604.00      650.58     25.54 o
  -5   7  11      253.34      287.00     20.11 o
  -3   7  11       19.00       28.87     16.68 o
  -1   7  11      161.94      142.91     16.72 o
   1   7  11      621.78      579.22     22.30 o
   3   7  11      569.08      578.10     20.68 o
   5   7  11      196.96      162.37     20.81 o
   7   7  11      293.08      312.10     23.97 o
 -22   8  11       37.74       71.33     54.82 o
 -20   8  11       91.23      120.92     49.03 o
 -18   8  11      170.60      131.18     48.09 o
 -16   8  11      367.23      353.81     47.52 o
 -14   8  11      232.04      267.57     45.43 o
 -12   8  11      386.90      434.34     44.72 o
 -10   8  11      545.46      542.98     34.29 o
  -8   8  11       10.36        3.69     23.53 o
  -6   8  11      136.39      144.49     21.20 o
  -4   8  11        0.87      -19.39     19.39 o
  -2   8  11        0.71       -5.43     17.82 o
   0   8  11       38.85       22.86     18.11 o
   2   8  11      346.18      345.38     21.20 o
   4   8  11      287.09      321.64     21.69 o
   6   8  11       74.70       83.52     24.16 o
 -19   9  11       12.57       14.60     51.68 o
 -17   9  11        1.77      -34.18     49.31 o
 -15   9  11       11.93      -43.14     43.14 o
 -13   9  11       11.65       41.69     41.85 o
 -11   9  11      156.40      107.93     41.89 o
  -9   9  11      472.46      487.69     34.38 o
  -7   9  11      107.21       74.46     27.48 o
  -5   9  11        0.55       29.62     22.72 o
  -3   9  11      178.53      156.25     23.01 o
  -1   9  11       23.90       39.11     20.37 o
   1   9  11        0.65       22.00     26.03 o
   3   9  11       45.48       33.17     21.34 o
   5   9  11       53.73       72.23     44.95 o
 -18  10  11      194.22      244.94     53.28 o
 -16  10  11      163.71      230.17     55.12 o
 -14  10  11      157.28      265.31     76.33 o
 -12  10  11      385.53      431.10     51.01 o
 -10  10  11      686.61      723.13     79.95 o
  -8  10  11        6.22      -15.32     43.11 o
  -6  10  11      199.70      224.81     39.04 o
  -4  10  11      413.53      526.87     58.01 o
  -2  10  11      315.39      287.38     35.59 o
   0  10  11      293.56      254.14     30.48 o
   2  10  11        4.83      -25.95     27.63 o
 -15  11  11       74.26      107.01     56.28 o
 -13  11  11       81.43      160.37     52.85 o
 -11  11  11      227.27      252.78     74.56 o
  -9  11  11       11.87       18.96    152.66 o
  -7  11  11       48.98       77.73     43.80 o
  -5  11  11       36.04       74.90     43.68 o
  -3  11  11      181.99      147.82     45.91 o
  -1  11  11      103.11       91.47     34.76 o
 -10  12  11       18.52      104.41     52.17 o
  -8  12  11        9.48       36.05     66.61 o
  -6  12  11       70.88       21.00     50.43 o
 -26   0  12       61.14       53.08     51.92 o
 -24   0  12      111.84      185.34     51.04 o
 -22   0  12      374.09      369.52     73.59 o
 -20   0  12      533.97      437.82     60.96 o
 -18   0  12      918.46      864.34     69.26 o
 -16   0  12      273.29       59.90     45.23 o
 -14   0  12      485.02      456.50     33.02 o
 -12   0  12      150.59      138.79     20.04 o
 -10   0  12        5.18       64.93     17.47 o
  -8   0  12      390.03      433.25     20.68 o
  -6   0  12     3917.13     3959.72     69.60 o
  -4   0  12      323.01      465.31     18.19 o
  -2   0  12     3365.60     3173.75     54.30 o
   0   0  12     2766.90     2745.14     84.28 o
   2   0  12     2139.30     2159.26     70.32 o
   4   0  12     1566.87     1436.07     30.28 o
   6   0  12      196.39      202.78     19.85 o
   8   0  12      270.62      218.99     24.63 o
  10   0  12       41.91       36.52     27.42 o
 -27   1  12        0.79      -18.57     41.06 o
 -25   1  12        7.06      -24.15     41.55 o
 -23   1  12      258.03      285.70     71.42 o
 -21   1  12       21.39      -12.50     31.94 o
 -19   1  12       45.90       54.86     38.58 o
 -17   1  12      368.07      261.68     34.36 o
 -15   1  12       25.97      -19.10     21.51 o
 -13   1  12      256.43      230.83     14.37 o
 -11   1  12        8.49        9.26     12.15 o
  -9   1  12      783.44      763.86     20.09 o
  -7   1  12       37.17       62.71     10.79 o
  -5   1  12       13.11        3.21      9.22 o
  -3   1  12      885.62      841.25     18.12 o
  -1   1  12     1479.25     1350.16     26.04 o
   1   1  12      484.72      518.84     16.54 o
   3   1  12      321.34      365.91     17.65 o
   5   1  12       85.73       78.17     16.66 o
   7   1  12       44.63       53.78     12.40 o
   9   1  12       21.16       22.93     19.48 o
 -26   2  12       13.28       23.19    103.80 o
 -24   2  12        1.76       22.09     46.63 o
 -22   2  12      106.78       84.14     42.65 o
 -20   2  12      169.17      192.40     43.73 o
 -18   2  12      150.79      176.32     37.33 o
 -16   2  12      883.46      777.45     42.15 o
 -14   2  12      417.97      384.35     22.55 o
 -12   2  12     1116.80     1169.93     26.25 o
 -10   2  12       48.16       29.92     12.36 o
  -8   2  12      470.70      445.72     15.00 o
  -6   2  12     2322.32     2222.77     31.75 o
  -4   2  12       30.11       22.67      8.54 o
  -2   2  12     1315.36     1240.98     26.56 o
   0   2  12     1931.25     1775.56     39.52 o
   2   2  12      267.43      267.22     18.99 o
   4   2  12      263.24      264.77     19.05 o
   6   2  12       18.31        8.08     18.66 o
   8   2  12      130.21      106.05     13.98 o
  10   2  12       39.02       26.84     16.57 o
 -25   3  12       58.84       46.91     54.60 o
 -23   3  12      406.69      468.18    106.45 o
 -21   3  12      491.82      456.49     48.78 o
 -19   3  12      259.95      295.01     59.10 o
 -17   3  12       83.19       69.61     33.39 o
 -15   3  12     1129.80      938.87     37.29 o
 -13   3  12     1498.75     1513.67     33.67 o
 -11   3  12      978.86     1170.10     26.18 o
  -9   3  12      138.14      175.50     14.11 o
  -7   3  12      265.74      263.38     13.45 o
  -5   3  12     1790.51     1958.95     29.37 o
  -3   3  12     1349.47     1325.81     29.58 o
  -1   3  12     2655.97     2548.91     42.95 o
   1   3  12     1999.05     2099.56     46.90 o
   3   3  12     1709.42     1754.04     44.55 o
   5   3  12      352.20      366.65     22.86 o
   7   3  12      201.51      169.27     23.07 o
   9   3  12      203.08      219.02     16.65 o
 -24   4  12       25.38       88.82     53.21 o
 -22   4  12       12.74        3.99     43.77 o
 -20   4  12      163.02      187.24     46.02 o
 -18   4  12      146.06       90.11     38.01 o
 -16   4  12       34.76       37.87     77.48 o
 -14   4  12       16.58       -4.10     27.37 o
 -12   4  12      141.33      130.15     19.25 o
 -10   4  12        6.36       13.63     14.68 o
  -8   4  12      432.35      408.68     16.53 o
  -6   4  12      277.85      304.09     13.92 o
  -4   4  12      287.37      314.06     14.46 o
  -2   4  12       48.59       83.61     14.61 o
   0   4  12      591.90      620.66     27.50 o
   2   4  12      205.01      235.53     25.79 o
   4   4  12       81.73       99.34     22.14 o
   6   4  12      174.17      187.74     25.09 o
   8   4  12        7.11       13.33     16.02 o
 -25   5  12      101.57       86.17     57.53 o
 -23   5  12       57.19       49.14     48.22 o
 -21   5  12       64.24       53.70     44.86 o
 -19   5  12      566.53      594.71     51.43 o
 -17   5  12     1290.30     1151.43     80.92 o
 -15   5  12       43.47       20.80     40.28 o
 -13   5  12       77.03       90.77     24.71 o
 -11   5  12       11.24       13.61     18.17 o
  -9   5  12        0.24        7.25     16.11 o
  -7   5  12       69.13       63.93     14.86 o
  -5   5  12      128.84      118.91     13.22 o
  -3   5  12      609.16      566.86     16.97 o
  -1   5  12     1530.16     1439.44     34.24 o
   1   5  12      252.73      251.96     32.57 o
   3   5  12      259.03      211.88     24.10 o
   5   5  12      102.59       79.52     33.15 o
   7   5  12      131.06      147.75     16.25 o
 -24   6  12      134.48      185.45     56.75 o
 -22   6  12        6.09      115.48     51.12 o
 -20   6  12      400.81      379.75     51.63 o
 -18   6  12      988.77     1074.54     56.84 o
 -16   6  12        8.08      -29.11     35.26 o
 -14   6  12       50.01        2.91     36.22 o
 -12   6  12      245.37      229.37     27.07 o
 -10   6  12       18.80       39.44     19.85 o
  -8   6  12      236.08      175.72     19.60 o
  -6   6  12      571.92      583.19     20.88 o
  -4   6  12     1304.69     1401.89     29.76 o
  -2   6  12     1377.85     1338.46     28.20 o
   0   6  12      591.20      591.21     18.32 o
   2   6  12      530.10      545.54     29.82 o
   4   6  12     1215.62     1163.13     36.31 o
   6   6  12      349.04      389.64     36.28 o
   8   6  12        8.03       -2.08     21.31 o
 -23   7  12       41.51       94.63     54.69 o
 -21   7  12       85.80       57.67     50.24 o
 -19   7  12        7.74      -56.19     56.19 o
 -17   7  12       40.74       19.30     39.63 o
 -15   7  12      102.05       77.80     41.96 o
 -13   7  12       57.35       14.45     48.41 o
 -11   7  12        3.61       -8.65     25.53 o
  -9   7  12       19.80       31.20     20.27 o
  -7   7  12      265.38      219.45     21.81 o
  -5   7  12       26.47       12.55     18.55 o
  -3   7  12      129.88      180.51     19.19 o
  -1   7  12      228.64      280.96     19.14 o
   1   7  12        2.06       -2.36     15.53 o
   3   7  12        8.05        7.77     18.69 o
   5   7  12      325.38      400.29     30.37 o
 -20   8  12       40.07       24.12     48.28 o
 -18   8  12      223.69      169.76     49.03 o
 -16   8  12      109.76      147.33     47.56 o
 -14   8  12      110.65      150.57     99.12 o
 -12   8  12       13.91      -11.38     36.65 o
 -10   8  12        3.01       20.54     28.03 o
  -8   8  12       21.08      -24.91     24.91 o
  -6   8  12      107.09      108.70     23.31 o
  -4   8  12      331.02      321.60     23.50 o
  -2   8  12      526.85      505.97     24.26 o
   0   8  12      198.95      167.05     23.08 o
   2   8  12       90.25       90.30     22.41 o
   4   8  12      188.34      213.04     24.68 o
 -19   9  12       73.87      101.77     56.51 o
 -17   9  12       84.21       59.92     46.94 o
 -15   9  12      204.29      267.95     49.47 o
 -13   9  12        1.28      -26.92     42.10 o
 -11   9  12        4.32      -25.30     68.55 o
  -9   9  12        1.11       29.32     30.94 o
  -7   9  12      180.71      141.45     30.15 o
  -5   9  12      490.04      524.13     28.56 o
  -3   9  12      297.69      262.19     29.61 o
  -1   9  12      312.77      344.32     25.59 o
   1   9  12      474.32      539.58     26.04 o
   3   9  12      220.29      239.36     35.88 o
 -16  10  12        7.67      -52.07     52.07 o
 -14  10  12      178.25      106.84     48.65 o
 -12  10  12       11.43      -21.61     44.72 o
 -10  10  12       48.37       35.59     44.02 o
  -8  10  12        5.95       -7.19     43.46 o
  -6  10  12       97.74       75.95     43.55 o
  -4  10  12      284.86      253.58     33.39 o
  -2  10  12       34.48      -22.26     30.71 o
   0  10  12        0.97       26.55     28.07 o
 -13  11  12       11.01      -51.44     51.44 o
 -11  11  12       69.37       94.86     50.47 o
  -9  11  12       49.70       18.94     51.42 o
  -7  11  12      318.42      331.15     51.62 o
  -5  11  12       67.95       68.96     45.85 o
  -3  11  12        3.49       26.70     36.32 o
 -25   1  13      110.74       71.73     55.20 o
 -23   1  13       53.23       25.09     44.10 o
 -21   1  13       17.19       -8.87     39.60 o
 -19   1  13       51.87       43.27     36.83 o
 -17   1  13       93.29      222.38     37.96 o
 -15   1  13      280.30      332.26     27.38 o
 -13   1  13       83.01      138.26     15.70 o
 -11   1  13     2384.25     2494.89     39.64 o
  -9   1  13      383.12      422.49     16.01 o
  -7   1  13     2521.86     2433.98     35.03 o
  -5   1  13     2880.99     2787.28     37.28 o
  -3   1  13      493.03      464.17     12.18 o
  -1   1  13     1106.07     1050.36     24.16 o
   1   1  13       57.11       42.45     15.42 o
   3   1  13       55.05       33.06     16.09 o
   5   1  13        3.44       -8.54     17.53 o
   7   1  13       23.85       11.70     15.31 o
   9   1  13       56.08       71.76     20.61 o
 -26   2  13       81.09      -13.45     53.13 o
 -24   2  13        5.92        5.47     53.01 o
 -22   2  13        4.01       26.98     44.32 o
 -20   2  13       53.68       57.45     42.44 o
 -18   2  13      414.23      321.33     41.41 o
 -16   2  13      660.58      747.16     81.27 o
 -14   2  13     1856.02     1792.97     42.84 o
 -12   2  13       30.42       54.98     16.12 o
 -10   2  13      186.28      292.52     15.80 o
  -8   2  13     2460.39     2313.95     35.17 o
  -6   2  13     3121.51     2976.78     40.33 o
  -4   2  13      691.98      711.04     16.89 o
  -2   2  13      881.68      862.23     23.98 o
   0   2  13      271.35      304.58     20.42 o
   2   2  13       16.45      -17.90     17.90 o
   4   2  13        9.83      -11.95     18.75 o
   6   2  13       26.07       29.78     21.26 o
   8   2  13       13.68       20.89     16.39 o
 -25   3  13        0.47       61.79     78.80 o
 -23   3  13        0.24        5.48     44.79 o
 -21   3  13      175.02      149.69     45.02 o
 -19   3  13       45.69       13.71     38.33 o
 -17   3  13      572.12      539.08     43.79 o
 -15   3  13       16.19        4.05     24.41 o
 -13   3  13      815.20      732.66     28.30 o
 -11   3  13      448.12      430.24     19.89 o
  -9   3  13       30.72       10.22     13.60 o
  -7   3  13       15.83       27.90     12.48 o
  -5   3  13      296.44      269.23     12.89 o
  -3   3  13        3.36       12.44     14.31 o
  -1   3  13        2.84       14.72     19.12 o
   1   3  13       88.03       70.29     20.98 o
   3   3  13       61.96       52.74     21.68 o
   5   3  13       30.35       -1.97     21.13 o
   7   3  13       70.82       33.75     26.27 o
 -24   4  13       59.71       32.93     47.71 o
 -22   4  13       54.44       13.84     44.67 o
 -20   4  13       22.24       41.43     48.32 o
 -18   4  13       52.79       23.99     40.31 o
 -16   4  13      323.15      433.24     43.50 o
 -14   4  13      109.53      115.45     25.72 o
 -12   4  13      348.18      391.87     23.52 o
 -10   4  13     1417.43     1444.28     32.38 o
  -8   4  13      785.41      772.88     21.29 o
  -6   4  13     2477.08     2490.42     36.96 o
  -4   4  13      748.44      716.74     22.72 o
  -2   4  13      696.22      631.77     22.84 o
   0   4  13      305.84      331.55     25.63 o
   2   4  13       93.87       88.33     24.10 o
   4   4  13       30.25       18.44     22.23 o
   6   4  13       27.72       47.05     30.85 o
 -23   5  13       93.81       93.81     51.38 o
 -21   5  13       93.09       99.01     50.80 o
 -19   5  13        0.02       29.50     42.53 o
 -17   5  13        3.23      -10.36     50.97 o
 -15   5  13      189.82      234.99     38.54 o
 -13   5  13      354.87      300.79     28.84 o
 -11   5  13      476.22      519.63     24.84 o
  -9   5  13      759.69      729.20     30.65 o
  -7   5  13      941.98     1012.77     26.84 o
  -5   5  13      769.60      826.13     23.31 o
  -3   5  13      244.10      241.69     13.85 o
  -1   5  13      653.58      626.95     31.75 o
   1   5  13      275.90      298.91     36.66 o
   3   5  13       59.27       33.54     28.45 o
   5   5  13        1.60       -9.89     30.39 o
   7   5  13        0.45       18.96     15.63 o
 -22   6  13      483.84      512.19     58.90 o
 -20   6  13      109.62       43.99     69.79 o
 -18   6  13       47.32       35.12     57.25 o
 -16   6  13       93.41       37.29     40.93 o
 -14   6  13       18.00        3.47     77.74 o
 -12   6  13        9.46       -4.02     25.62 o
 -10   6  13       39.67       38.52     20.41 o
  -8   6  13       14.89       -8.05     18.69 o
  -6   6  13       46.80       45.15     17.65 o
  -4   6  13      161.22      156.79     16.27 o
  -2   6  13       71.39       75.73     14.76 o
   0   6  13      281.27      257.91     17.52 o
   2   6  13       87.40       82.34     15.02 o
   4   6  13       32.92       20.28     15.68 o
   6   6  13       49.57       48.51     40.19 o
 -21   7  13        6.08        2.66     61.04 o
 -19   7  13       41.58       78.28     50.08 o
 -17   7  13       22.49      -36.01     41.52 o
 -15   7  13        8.29       -6.76     41.70 o
 -13   7  13      187.10      189.20     41.10 o
 -11   7  13      570.25      601.35     69.77 o
  -9   7  13      923.95      897.03     31.53 o
  -7   7  13      699.34      661.11     27.18 o
  -5   7  13      283.18      311.61     21.83 o
  -3   7  13      332.32      360.59     22.52 o
  -1   7  13      612.00      657.48     23.51 o
   1   7  13      218.68      240.40     26.50 o
   3   7  13        0.54        8.48     18.98 o
 -20   8  13        3.27      -32.87     53.83 o
 -18   8  13       19.35       45.04     46.20 o
 -16   8  13       40.26      -43.30     43.30 o
 -14   8  13      106.78       49.37     43.50 o
 -12   8  13      161.33      167.37     41.69 o
 -10   8  13      157.75      153.08     39.84 o
  -8   8  13      552.45      572.27     33.54 o
  -6   8  13      307.88      390.86     25.54 o
  -4   8  13      124.61       93.19     21.59 o
  -2   8  13       89.61      132.47     21.75 o
   0   8  13      254.52      273.85     26.61 o
   2   8  13        1.94        8.84     22.70 o
 -19   9  13       70.76      109.19     54.69 o
 -17   9  13        9.63       -2.57     51.93 o
 -15   9  13       14.89       -4.27     45.95 o
 -13   9  13       86.41      128.32     46.65 o
 -11   9  13       13.91       29.19     60.51 o
  -9   9  13        0.51        0.00     29.53 o
  -7   9  13       54.68        0.47     28.84 o
  -5   9  13      172.75      153.07     30.16 o
  -3   9  13        2.91        8.11     22.92 o
  -1   9  13        1.14      -11.06     22.34 o
   1   9  13        5.60       90.03     27.52 o
 -16  10  13        3.39      -14.46     51.07 o
 -14  10  13       62.75       56.77     48.45 o
 -12  10  13      517.95      568.66     54.59 o
 -10  10  13      612.39      760.72     75.18 o
  -8  10  13       11.35       27.77     43.55 o
  -6  10  13      197.39      305.74     79.77 o
  -4  10  13      550.91      608.72     37.94 o
  -2  10  13       65.76       56.23     31.16 o
 -26   0  14        5.29      151.07     83.22 o
 -24   0  14       20.82       77.03     73.32 o
 -22   0  14        8.47       75.09     61.84 o
 -20   0  14      217.33      191.88     62.55 o
 -18   0  14      297.98      419.45     62.02 o
 -16   0  14     1173.05     1094.74     74.03 o
 -14   0  14      453.72      393.18     34.31 o
 -12   0  14     1002.74     1112.80     62.71 o
 -10   0  14     1725.61     1477.00     41.16 o
  -8   0  14      267.20      251.16     20.76 o
  -6   0  14      591.08      555.28     29.27 o
  -4   0  14       55.43       53.97     16.21 o
  -2   0  14        1.42        7.79     14.50 o
   0   0  14       54.78       81.41     13.83 o
   2   0  14      376.32      353.43     20.61 o
   4   0  14      381.12      372.06     23.35 o
   6   0  14      305.82      280.12     25.62 o
 -25   1  14        0.73       18.46     54.97 o
 -23   1  14        1.43      -21.58     47.03 o
 -21   1  14       44.72      -12.09     44.79 o
 -19   1  14      419.11      407.31     46.41 o
 -17   1  14       13.36      -10.24     35.62 o
 -15   1  14       11.35      -11.43     24.56 o
 -13   1  14      469.40      486.62     23.25 o
 -11   1  14      893.67      884.27     22.09 o
  -9   1  14      120.31      122.99     13.20 o
  -7   1  14       15.70       11.87     11.41 o
  -5   1  14        6.52       18.37     10.79 o
  -3   1  14        0.01       -8.43     10.10 o
  -1   1  14        0.42       -2.24     16.03 o
   1   1  14        4.77       -8.00     16.55 o
   3   1  14       34.27       53.54     21.86 o
   5   1  14      369.45      389.77     16.93 o
   7   1  14       64.46       46.57     20.61 o
 -24   2  14        7.27      -41.85     63.96 o
 -22   2  14      368.00      388.12     51.51 o
 -20   2  14       18.69       90.73     41.55 o
 -18   2  14      208.49       92.28     38.18 o
 -16   2  14     1054.38     1013.29     92.14 o
 -14   2  14      118.01      105.25     25.30 o
 -12   2  14      108.00      122.53     18.52 o
 -10   2  14     1734.65     1563.14     30.40 o
  -8   2  14        4.29        7.88     13.21 o
  -6   2  14       12.47       14.14     12.01 o
  -4   2  14        6.77        5.88     10.68 o
  -2   2  14       32.01       39.42     20.29 o
   0   2  14        1.01       -6.17     18.69 o
   2   2  14      195.27      209.11     21.80 o
   4   2  14       93.39       63.65     20.98 o
   6   2  14       43.02       32.56     28.29 o
 -25   3  14       13.32      -51.92     51.92 o
 -23   3  14       32.26       37.31    103.45 o
 -21   3  14      446.87      409.13     48.97 o
 -19   3  14      447.43      496.05     95.06 o
 -17   3  14       94.83      158.61     41.05 o
 -15   3  14      717.22      711.42     35.46 o
 -13   3  14      627.35      675.14     32.77 o
 -11   3  14     1451.74     1444.53     61.48 o
  -9   3  14      633.21      562.78     19.28 o
  -7   3  14      311.73      319.66     15.75 o
  -5   3  14       25.03       25.19     11.87 o
  -3   3  14        9.67       19.23     11.54 o
  -1   3  14        3.85        6.83     21.02 o
   1   3  14      210.62      269.71     28.55 o
   3   3  14      362.59      417.92     27.18 o
   5   3  14      295.89      274.31     27.08 o
 -24   4  14       25.33       18.26     54.42 o
 -22   4  14        0.54       70.38     51.31 o
 -20   4  14        2.64       12.22     42.69 o
 -18   4  14      190.26      246.25     47.26 o
 -16   4  14      174.74      197.49     40.99 o
 -14   4  14       38.70       72.66     26.55 o
 -12   4  14       10.15        7.56     20.22 o
 -10   4  14      245.76      255.26     21.30 o
  -8   4  14      119.96       93.32     16.35 o
  -6   4  14       45.35       51.09     13.66 o
  -4   4  14       82.94       88.10     12.58 o
  -2   4  14       14.64       33.84     23.17 o
   0   4  14       66.15       58.21     24.30 o
   2   4  14       12.00       35.26     24.47 o
   4   4  14        3.20      -16.23     30.49 o
 -23   5  14       27.62       43.31     49.35 o
 -21   5  14        2.15        1.83     46.91 o
 -19   5  14       22.52       45.43     43.83 o
 -17   5  14       55.90       91.58     42.66 o
 -15   5  14      219.79      184.34     38.53 o
 -13   5  14      256.98      227.09     28.54 o
 -11   5  14      632.47      677.11     55.95 o
  -9   5  14       76.21       31.83     19.21 o
  -7   5  14       88.50       88.97     16.80 o
  -5   5  14        6.42       11.56     14.63 o
  -3   5  14       15.86       24.56     13.55 o
  -1   5  14        1.11        4.39     16.99 o
   1   5  14      116.91      127.15     33.55 o
   3   5  14       32.34       49.15     34.01 o
   5   5  14      161.85      198.09     59.45 o
 -22   6  14       12.91        3.05     75.89 o
 -20   6  14       70.48      151.03     52.83 o
 -18   6  14      314.93      407.98     90.37 o
 -16   6  14      290.26      321.03     46.47 o
 -14   6  14      510.28      443.53     43.23 o
 -12   6  14      571.29      576.89     34.29 o
 -10   6  14      135.20      160.92     22.93 o
  -8   6  14      112.75      125.25     20.81 o
  -6   6  14      643.26      686.34     25.17 o
  -4   6  14       59.82       64.75     16.04 o
  -2   6  14      296.42      337.11     20.31 o
   0   6  14       59.98       46.59     16.45 o
   2   6  14       65.46       65.17     16.45 o
   4   6  14      129.86      112.73     17.74 o
 -21   7  14       38.28       75.45     61.31 o
 -19   7  14       21.72       16.32     50.56 o
 -17   7  14       88.71      161.19     46.71 o
 -15   7  14        6.11       45.23     43.44 o
 -13   7  14       19.41      -15.53     38.46 o
 -11   7  14       70.28       99.03     29.88 o
  -9   7  14        0.32       -9.05     21.96 o
  -7   7  14       32.89       12.04     21.27 o
  -5   7  14      211.53      269.14     22.00 o
  -3   7  14       18.37       24.75     20.12 o
  -1   7  14       60.89       52.03     21.80 o
   1   7  14       11.80        5.81     20.71 o
 -18   8  14        1.46      -12.25     51.38 o
 -16   8  14       84.02      159.70     50.12 o
 -14   8  14      241.29      232.37     45.38 o
 -12   8  14      170.69      179.85     43.27 o
 -10   8  14      105.35       86.80     30.91 o
  -8   8  14       18.10       13.07     31.86 o
  -6   8  14       77.60      132.91     23.67 o
  -4   8  14       53.20        9.68     27.72 o
  -2   8  14        2.76       22.60     33.81 o
   0   8  14       31.26       36.38     24.03 o
 -17   9  14      134.07      131.27     54.11 o
 -15   9  14      276.21      212.84     84.63 o
 -13   9  14       87.89       19.76     46.30 o
 -11   9  14       67.54       30.32     44.81 o
  -9   9  14      244.54      339.67     34.18 o
  -7   9  14       60.36       12.97     30.32 o
  -5   9  14       24.34        5.15     27.88 o
  -3   9  14        2.81        1.06     25.09 o
 -12  10  14       43.26      -25.52    115.29 o
 -10  10  14       36.86       48.60     50.00 o
  -8  10  14       70.76       99.96     44.82 o
 -25   1  15       62.55      110.13     56.97 o
 -23   1  15        2.59       57.36     48.43 o
 -21   1  15      256.28      293.73     50.47 o
 -19   1  15      220.07      181.73     41.83 o
 -17   1  15       96.58       63.64     38.42 o
 -15   1  15      519.29      432.20     32.33 o
 -13   1  15        7.46       11.03     18.41 o
 -11   1  15       26.15       -7.16     14.75 o
  -9   1  15       87.46      128.70     14.51 o
  -7   1  15      128.44      152.95     13.72 o
  -5   1  15       99.53      131.44     13.39 o
  -3   1  15      481.91      498.21     15.20 o
  -1   1  15      662.71      657.99     22.78 o
   1   1  15      426.94      400.34     27.71 o
   3   1  15      304.46      300.97     27.66 o
   5   1  15       70.83       64.57     16.06 o
 -24   2  15      350.05      414.18    118.20 o
 -22   2  15       14.55       24.35     45.30 o
 -20   2  15        4.05       -6.78     41.35 o
 -18   2  15      547.23      468.75     45.83 o
 -16   2  15      550.20      450.35     50.44 o
 -14   2  15        1.81        2.03     25.29 o
 -12   2  15        0.43      -16.67     21.99 o
 -10   2  15        4.64       26.87     15.37 o
  -8   2  15      240.64      320.79     17.02 o
  -6   2  15       67.57       74.09     13.68 o
  -4   2  15       88.00       92.06     12.38 o
  -2   2  15      370.97      418.93     17.89 o
   0   2  15     1202.46     1311.93     38.91 o
   2   2  15      279.96      339.12     24.60 o
   4   2  15        6.98       -0.18     27.72 o
 -23   3  15      124.26      108.75     85.78 o
 -21   3  15       77.09       73.35     65.28 o
 -19   3  15       16.12       77.78     42.13 o
 -17   3  15       12.55       59.14     40.30 o
 -15   3  15      202.92      174.93     28.97 o
 -13   3  15       15.62       13.36     25.67 o
 -11   3  15        1.83       11.68     17.89 o
  -9   3  15       11.25        8.82     16.02 o
  -7   3  15       32.17       29.79     14.31 o
  -5   3  15       40.59       25.36     13.11 o
  -3   3  15       84.14       87.79     14.40 o
  -1   3  15       11.54       18.88     23.10 o
   1   3  15       28.65       19.30     23.51 o
   3   3  15       67.79       72.14     24.87 o
 -24   4  15       39.65      165.46     55.25 o
 -22   4  15       30.34      -11.28     48.36 o
 -20   4  15      249.90      292.55     57.69 o
 -18   4  15       79.31      101.99     41.35 o
 -16   4  15      294.21      205.79     41.80 o
 -14   4  15       79.63       79.58     27.79 o
 -12   4  15        0.70      -13.84     21.32 o
 -10   4  15        5.10       16.92     17.86 o
  -8   4  15       71.34       51.20     16.71 o
  -6   4  15       52.70       59.16     15.49 o
  -4   4  15      441.01      491.75     21.87 o
  -2   4  15      407.74      431.94     30.13 o
   0   4  15      342.88      307.57     28.62 o
   2   4  15      269.77      368.94     35.63 o
 -23   5  15       48.38      106.11    104.42 o
 -21   5  15       71.75       48.90     51.63 o
 -19   5  15       72.99       94.19     44.97 o
 -17   5  15       72.25       56.00     41.10 o
 -15   5  15       45.19       41.42     37.74 o
 -13   5  15        0.38      -14.05     26.51 o
 -11   5  15       25.74       10.63     21.41 o
  -9   5  15        0.77      -19.42     19.42 o
  -7   5  15      557.96      585.39     22.26 o
  -5   5  15      102.41      131.36     16.35 o
  -3   5  15       49.01       43.99     16.39 o
  -1   5  15      237.42      217.69     30.36 o
   1   5  15      248.87      254.02     37.44 o
 -22   6  15       10.48      -49.57     49.57 o
 -20   6  15       11.65        3.40     45.94 o
 -18   6  15       10.15       -1.98     47.28 o
 -16   6  15       18.12      -42.24     42.24 o
 -14   6  15       47.24       55.27     50.36 o
 -12   6  15       26.31       20.54     30.33 o
 -10   6  15      138.64      158.89     23.72 o
  -8   6  15       28.07       37.18     21.10 o
  -6   6  15      151.06      124.17     20.40 o
  -4   6  15      191.30      169.24     23.04 o
  -2   6  15        5.68      -10.71     19.10 o
   0   6  15       10.03       -4.45     19.77 o
 -19   7  15      122.56      129.95     53.32 o
 -17   7  15       71.36       18.88     47.99 o
 -15   7  15       10.17        9.80     44.94 o
 -13   7  15       12.76       24.28     77.03 o
 -11   7  15       99.15      101.92     41.85 o
  -9   7  15        8.39       -4.17     22.90 o
  -7   7  15      174.45      174.98     23.35 o
  -5   7  15      294.52      302.14     23.03 o
  -3   7  15      137.87      141.55     24.56 o
  -1   7  15      106.49       83.78     22.44 o
 -18   8  15       49.83       42.99     99.21 o
 -16   8  15       20.00      -45.65     51.86 o
 -14   8  15        0.31       29.48     47.00 o
 -12   8  15        0.09       19.89     41.89 o
 -10   8  15        8.02      -21.66     29.50 o
  -8   8  15       70.93       55.95     29.58 o
  -6   8  15      120.24      106.14     24.56 o
  -4   8  15        7.86       22.76     26.45 o
 -13   9  15        6.33        8.61     47.98 o
 -11   9  15        4.45        7.17     45.04 o
  -9   9  15        6.20       24.25     32.60 o
  -7   9  15        3.91       23.87     32.15 o
 -24   0  16       44.03       80.39     79.86 o
 -22   0  16       11.68      -51.59     68.91 o
 -20   0  16       47.17      -56.19     60.96 o
 -18   0  16       32.39      126.15     58.84 o
 -16   0  16        6.23      -13.07     51.24 o
 -14   0  16      143.30      165.37     35.10 o
 -12   0  16      254.27      339.76     34.66 o
 -10   0  16      189.06      277.18     25.73 o
  -8   0  16      844.05      864.51     33.66 o
  -6   0  16      722.96      774.61     29.17 o
  -4   0  16      370.94      443.16     20.48 o
  -2   0  16      193.04      158.77     23.67 o
   0   0  16      177.29      196.02     29.06 o
   2   0  16        2.28       -9.99     21.89 o
 -23   1  16       71.04      104.04     48.02 o
 -21   1  16       92.02       93.39     46.34 o
 -19   1  16       10.73       11.56     40.15 o
 -17   1  16       46.63       34.44     38.39 o
 -15   1  16       49.82       25.17     48.50 o
 -13   1  16       32.64       47.37     24.63 o
 -11   1  16        6.68       41.45     16.83 o
  -9   1  16       80.54       61.79     15.20 o
  -7   1  16      113.66      123.72     15.60 o
  -5   1  16      439.25      532.50     18.41 o
  -3   1  16      111.98      102.04     15.01 o
  -1   1  16       40.39       39.53     15.14 o
   1   1  16       30.85       25.82     14.86 o
 -24   2  16       57.32       62.27     50.22 o
 -22   2  16       32.81       57.66     49.76 o
 -20   2  16      180.29      174.07     45.68 o
 -18   2  16        5.70       -0.01     39.09 o
 -16   2  16      125.25      160.24     38.24 o
 -14   2  16       10.62        5.03     26.86 o
 -12   2  16        6.10       25.41     18.95 o
 -10   2  16       22.34       32.32     17.93 o
  -8   2  16      347.58      358.73     18.23 o
  -6   2  16      192.57      192.02     16.01 o
  -4   2  16       76.03       55.86     15.25 o
  -2   2  16      234.64      204.29     15.14 o
   0   2  16       19.04       16.02     22.10 o
   2   2  16      118.53      171.76     30.61 o
 -23   3  16       28.41       53.33     52.90 o
 -21   3  16       83.39       -1.55     49.52 o
 -19   3  16        3.56      -37.98     56.10 o
 -17   3  16       93.71      219.30     43.59 o
 -15   3  16       24.35       63.19     39.58 o
 -13   3  16      167.61      188.13     29.13 o
 -11   3  16      133.74      210.31     20.85 o
  -9   3  16      434.44      425.77     21.16 o
  -7   3  16      622.03      639.87     20.53 o
  -5   3  16      490.03      508.91     20.44 o
  -3   3  16      297.51      282.37     16.59 o
  -1   3  16       65.24       54.46     24.51 o
   1   3  16       10.14       34.11     25.23 o
 -22   4  16        3.17       -0.77     50.04 o
 -20   4  16        8.24       32.03     45.35 o
 -18   4  16        0.34        2.00     41.57 o
 -16   4  16       93.13       89.13     39.23 o
 -14   4  16        1.17      -14.70     33.70 o
 -12   4  16       27.21       51.78     33.11 o
 -10   4  16      186.49      184.51     22.68 o
  -8   4  16       25.94       53.01     18.09 o
  -6   4  16        8.77        3.45     16.06 o
  -4   4  16      111.53      117.59     17.97 o
  -2   4  16      114.62      129.23     20.04 o
   0   4  16       25.61        7.51     47.35 o
 -21   5  16       16.99       19.43     51.97 o
 -19   5  16        1.58       41.92     42.87 o
 -17   5  16        0.48       12.02     43.85 o
 -15   5  16        9.48       21.57     40.32 o
 -13   5  16       39.48        7.03     28.79 o
 -11   5  16        2.14       37.79     22.53 o
  -9   5  16      238.10      225.99     23.06 o
  -7   5  16      110.45       74.34     19.71 o
  -5   5  16      155.90      155.98     20.39 o
  -3   5  16      115.89      105.89     18.47 o
  -1   5  16       16.42       37.98     15.78 o
 -20   6  16        2.98       18.65    105.83 o
 -18   6  16       15.78       68.99     55.21 o
 -16   6  16       45.60       46.03     44.86 o
 -14   6  16       14.13       39.61     39.01 o
 -12   6  16      668.04      702.17     38.45 o
 -10   6  16      201.72      238.92     25.39 o
  -8   6  16       61.94       84.13     22.36 o
  -6   6  16      234.28      238.80     21.96 o
  -4   6  16      171.41      153.15     29.41 o
  -2   6  16      195.71      244.10     29.17 o
 -17   7  16       36.77       73.57     50.62 o
 -15   7  16       11.28       54.68     46.91 o
 -13   7  16       16.95       72.39     43.72 o
 -11   7  16      177.37      196.43     31.98 o
  -9   7  16       11.04      -19.87     31.00 o
  -7   7  16       75.39      111.78     23.33 o
  -5   7  16        9.12        5.57     25.68 o
 -14   8  16        3.38       32.83     47.54 o
 -12   8  16       24.58       -8.85     43.94 o
 -10   8  16       91.64       96.10     41.94 o
  -8   8  16       56.51       11.75     29.52 o
 -23   1  17        7.91        1.88     50.53 o
 -21   1  17       36.25       99.71     61.04 o
 -19   1  17       38.55        3.83     45.54 o
 -17   1  17      112.37      155.31     42.52 o
 -15   1  17       46.77      -14.53     36.83 o
 -13   1  17      331.25      353.32     27.35 o
 -11   1  17      379.31      397.37     23.23 o
  -9   1  17      117.46      106.10     17.45 o
  -7   1  17       19.62       22.08     16.16 o
  -5   1  17       45.15       48.16     17.01 o
  -3   1  17       38.88       54.68     18.01 o
  -1   1  17       26.48       29.66     16.82 o
 -22   2  17       53.13      106.55     52.26 o
 -20   2  17       14.78       -7.76     44.38 o
 -18   2  17      109.41      177.65     45.61 o
 -16   2  17       46.44       18.61     40.72 o
 -14   2  17       48.08       70.35     29.23 o
 -12   2  17      283.47      343.66     26.58 o
 -10   2  17      568.77      590.83     24.57 o
  -8   2  17       55.49       43.44     17.05 o
  -6   2  17      111.82      152.91     18.78 o
  -4   2  17       29.27       16.30     22.71 o
  -2   2  17      136.53      160.72     16.51 o
 -21   3  17       16.68       -0.87     48.20 o
 -19   3  17        2.33      -18.89     44.16 o
 -17   3  17        2.38      -40.95     49.29 o
 -15   3  17        9.15       -4.69     39.11 o
 -13   3  17       38.89       47.94     37.95 o
 -11   3  17       12.27      -13.68     22.12 o
  -9   3  17        6.83       11.58     18.76 o
  -7   3  17       27.33        7.97     17.71 o
  -5   3  17       31.61       39.04     18.95 o
  -3   3  17      196.20      226.99     17.63 o
  -1   3  17       33.10       14.48     25.44 o
 -20   4  17        9.28      -22.73     49.32 o
 -18   4  17       55.78       71.25     73.77 o
 -16   4  17       61.32       51.92     41.35 o
 -14   4  17      187.91      172.68     32.13 o
 -12   4  17      272.10      365.66     31.64 o
 -10   4  17      109.79      140.97     29.81 o
  -8   4  17       93.12       56.36     19.05 o
  -6   4  17       19.44       28.80     20.12 o
  -4   4  17        1.49       -7.51     18.21 o
  -2   4  17       16.69      -13.48     16.41 o
 -19   5  17       10.49       83.52     48.03 o
 -17   5  17      263.73      362.50     49.03 o
 -15   5  17       66.74        4.38     41.18 o
 -13   5  17        3.51       46.64     30.18 o
 -11   5  17      143.66      149.26     29.43 o
  -9   5  17       98.75       65.26     22.61 o
  -7   5  17       79.83      109.87     25.18 o
  -5   5  17        2.08       19.85     22.10 o
 -18   6  17        0.19       -7.12     56.36 o
 -16   6  17       62.46        6.05     64.05 o
 -14   6  17       97.68       54.00     42.02 o
 -12   6  17        2.04      -26.78     30.20 o
 -10   6  17        0.54       13.00     28.32 o
  -8   6  17       67.43       35.76     22.71 o
  -6   6  17        0.29       17.26     25.33 o
 -13   7  17       39.59      100.46     49.65 o
 -11   7  17       21.13       58.15     31.67 o
  -9   7  17       71.19      107.81     29.70 o
 -20   0  18       27.33      -30.57     64.84 o
 -18   0  18      124.90      111.66     62.19 o
 -16   0  18      126.23       71.56     57.25 o
 -14   0  18        8.53       33.22     50.71 o
 -12   0  18        7.96       -7.79     33.11 o
 -10   0  18       18.27       -3.31     26.55 o
  -8   0  18       42.15       94.98     22.27 o
  -6   0  18       24.07       -2.32     23.29 o
  -4   0  18       16.41       25.18     28.47 o
 -21   1  18        0.41      -13.67     49.97 o
 -19   1  18        8.51       45.24    102.39 o
 -17   1  18       37.80       25.03     81.45 o
 -15   1  18       60.93       16.41     40.56 o
 -13   1  18        5.97      -13.81     27.66 o
 -11   1  18      104.76      132.06     24.62 o
  -9   1  18        0.17       19.87     19.67 o
  -7   1  18       34.20       26.53     17.02 o
  -5   1  18       37.52       46.36     16.63 o
  -3   1  18       66.84       62.50     27.90 o
 -20   2  18        6.57       30.52     48.72 o
 -18   2  18       78.54      107.31     45.27 o
 -16   2  18       41.63       -4.78     41.47 o
 -14   2  18        0.60      -29.63     29.63 o
 -12   2  18       22.93        7.26     28.65 o
 -10   2  18        0.63       11.54     20.14 o
  -8   2  18      227.85      285.27     24.73 o
  -6   2  18       51.11       58.07     19.49 o
  -4   2  18       11.97       -4.64     17.89 o
 -19   3  18       46.06      -12.75     46.60 o
 -17   3  18       95.06      121.56     91.61 o
 -15   3  18       61.08       46.74     76.68 o
 -13   3  18       11.97       27.53     29.63 o
 -11   3  18       24.08       10.78     27.85 o
  -9   3  18       19.34       78.29     20.74 o
  -7   3  18       27.46       41.56     21.90 o
  -5   3  18       23.91       36.68     20.49 o
 -18   4  18        0.22       63.54     46.39 o
 -16   4  18        2.24      -16.40     42.40 o
 -14   4  18       15.55       28.24     31.14 o
 -12   4  18       22.87      -16.18     29.00 o
 -10   4  18       74.77       61.75     23.50 o
  -8   4  18        0.35      -25.28     25.28 o
  -6   4  18        5.84      -20.96     20.96 o
 -15   5  18        5.04      -28.20     61.22 o
 -13   5  18       19.34      -14.64     30.28 o
 -11   5  18        0.12       17.93     28.99 o
  -9   5  18        2.68        8.14     22.58 o
 -17   1  19       16.48       95.78     43.96 o
 -15   1  19        1.05       17.80     48.59 o
 -13   1  19       50.93       99.65     31.10 o
 -11   1  19       26.86       46.37     25.37 o
  -9   1  19        8.02       45.82     21.11 o
 -16   2  19      138.77      214.37    104.16 o
 -14   2  19        0.75      -33.46     38.19 o
 -12   2  19       33.72       55.88     29.25 o
 -10   2  19      129.12      141.62     25.27 o
 -15   3  19        6.84      -31.10     40.97 o
 -13   3  19       79.11       96.85     36.03 o
 -11   3  19        9.65       44.45     29.53 o
 
